# Supplementary material for: Design of orthogonal genetic switches based on a crosstalk map of σs, anti-σs, and promoters
Source: Mol Syst Biol. 2013 Oct 29;9:702. doi: 10.1038/msb.2013.58 (PMC3817407; doi:10.1038/msb.2013.58)
Supplement: Supplementary Table 1 [file msb201358-s2.xlsx]

## Sheet: S1.1 - ECF sigma library
ECF sigma	Plasmid	ECF subgroup	Unique ID	GI	Sequence	SPECIES	CLASS	PHYLUM
ECF01_3473	pVRa01_3473	01	3473	109899616	MFEKSDEQLIEKALKGHKKSWFSLLKRYEKPVYHYGLRMTGNNADALDLLQDVFISVFRNLATYRGDGSFKGWLFRIAHYRCIEFYRRKRPMQGFDDAPDIPCDTAPVDQYIENTQRNAQLVSAMQQLPLAQKSVIELKFFGHFTFEEIAEQTGMSVNTAKSRLYSALSKMKTLMEVDYVEL	Pseudoalteromonas atlantica T6c	Gammaproteobacteria	Proteobacteria
ECF01_4085	pVRa01_4085	01	4085	114562024	MVAIAVTGCKQAFQQLYSRHHKRVYAICFRLSGQAHLADDMTQVCFIRLWHKLDQFRGDSQFTTWLHRLCVRQAINELKVQQSWWRRFIPTEQLEPQDIPTVAFDEYHQLDKCIAKLPQRTRIVFVLCAIEGYQHKEIAALLNIAEGTSKAQYHNAKQFLQEMLA	Shewanella frigidimarina NCIMB 400	Gammaproteobacteria	Proteobacteria
ECF02_915	pVRa02_915	02	915	119774011	MSGQKSDQELVELVQQGDKNAFNLLVLRYQSRVINLISRYVRNQADVADVAQEAFIKAYRALANFRGESAFYTWLYRIAVNTAKNYLVSQGRRAPANDVDADDAEYYDGSDALKEFASPERLMLSDEIKRVVFETLEELPEELKMAISLRELDGMSYEDIANVMECPVGTVRSRIFRAREVIDRKLQPLLES	Shewanella amazonensis SB2B	Gammaproteobacteria	Proteobacteria
ECF02_2817	pVRa02_2817	02	2817	16130498	MSEQLTDQVLVERVQKGDQKAFNLLVVRYQHKVASLVSRYVPSGDVPDVVQEAFIKAYRALDSFRGDSAFYTWLYRIAVNTAKNYLVAQGRRPPSSDVDAIEAENFESGGALKEISNPENLMLSEELRQIVFRTIESLPEDLRMAITLRELDGLSYEEIAAIMDCPVGTVRSRIFRAREAIDNKVQPLIRR	Escherichia coli K12	Gammaproteobacteria	Proteobacteria
ECF03_1198	pVRa03_1198	03	1198	29350055	MINEDKIRKACSSDRERGFRLLVDSFQEPIYNYIRRMVVSHEDAEDVLQEVFIRVFRHLDQFRNESSLSTWIYRIATNECLRLLNSRKEEVISAEDVQEELMSKLKASDYVDYEDELAVKFQEAILTLPEKQRIVFNLRYYDELEYEDIARVLDSKVETLKVNYHYAKDKIKEYILNR	Bacteroides thetaiotaomicron VPI-5482	0	Bacteroidetes
ECF03_1244	pVRa03_1244	03	1244	34541012	MADKLLISEEELLEELRDPARRRMAFEKVVRLYNRKLYWQIRRMVLSHDDTDDLLQNTFMKAWSALDGFRGEAKLSTWLYRIAMYESLNFLKKKKIEDDMSISITDENSYLLDNLTGDVYFDGDEAEITFQKAILELPDKQRLVFNLRYYDEMPYEKMAEITGTSEGALKASYHHAVKKLERFLSPDD	Porphyromonas gingivalis W83	0	Bacteroidetes
ECF04_1609	pVRa04_1609	04	1609	21673117	MDRSFSELVAEHQDMVVNTCYRFVFNREDAEDLAQEVFIEVYRSLDKFREESKLSTWIYRIAVTKSLDHLRRLKRKKRFSSLKRVIGIDDPADSIPAASNDNPADVLDSKERLSVLQNALDGLPDNQKTAFLLSKQDGYSNQEIADILQTTIPAVESLIHRAKKNLQSRLERHYRSGN	Chlorobium tepidum TLS	0	Chlorobi
ECF04_1617	pVRa04_1617	04	1617	68549683	MRAREELFKGLVAEHQEMVVNTCYRFVFNREDAEDLAQDVFVEVFRSLEQFREEAKLSTWIYRIAVTKSLDHLRRLKRKKRFSSLKRIIGVSDPSEEIAAPTTDNPAEALAGSEQARILQNALNSLPDSQKTAFLLSKQEGYSNQEIADLLKTSVSAVESLVHRAKKNLHDKLYAYYSEQ	Pelodictyon phaeoclathratiforme BU-1	0	Chlorobi
ECF05_965	pVRa05_965	05	965	28868416	MRDFSAVDDDASRRQQMTELYVDHHSWLQNWLRKKLGCSQRAADLAHDAFVRILTLTEPLNLKEPRAFLSTTATRLLIDGARRRKVERAYLDALALHADEASIPSPEAIHAALQILERIARLLEGLPEKPRQAFLLHRLDGLTYSEIATHLGVSSSMVKQYMASVMVHCYKALHGSGHFA	Pseudomonas syringae pv. tomato str. DC3000	Gammaproteobacteria	Proteobacteria
ECF05_1054	pVRa05_1054	05	1054	67154316	MPVQPPGPFHTLYSQHHDWLKGWLRSRIGNTSDAADLAQDTFMRVLANRNADGIREPRTYLSTIARALLIDHFRRQSIERAYLEALAARPEPLAISPETRLAILETLTAIDAMLDGLGERTRAIFLAVQLEGLGYAAVGERLGVSVTTVKKHLIRAMTHCLLLMDD	Azotobacter vinelandii AvOP	Gammaproteobacteria	Proteobacteria
ECF06_853	pVRa06_853	06	853	26987094	MSSAQSPHADLVGALYRDHRGWLLAWLQRSMACRQRAEDLSQDTFVRLLGREQLDTPREPRAFLAAVAKGLMFDHFRRAALEQAYLAELALIPEAEQPSPEMQHLILEDLKAIDRLLGKLSSKARAAFLHSRLDGMGHAEIAERLGVSVSRVRQYIAQGMRQCYVALYGEPT	Pseudomonas putida KT2440	Gammaproteobacteria	Proteobacteria
ECF06_3576	pVRa06_3576	06	3576	15595669	MSAGDVSNSEFVGSLYRDHRGWLLAWLNRNLGCRQRAEDLSQDTFVRLLGRPELPGLREPRAFLAKVARGLMIDHFRRAALEQAYLAELALVPEAEQPSAEEQYLILEDLREIDRLLGTLSLKARSAFLYSRLDGMPHAEIAERLGVSVPRVRQYLAQGLRQCYIALYGEPR	Pseudomonas aeruginosa PAO1	Gammaproteobacteria	Proteobacteria
ECF07_980	pVRa07_980	07	980	67154823	MSTERERLLSAFIEHRDALLGYLRQRFGSPSLAEDLVQETWLRLARHTPERDIVNPRAYLFRIATNLGTDHLRHQNMGVEIQAEDEEIAQVPAQAVDPAREVQSHDDLERLLEIIDNLPPRCREIFILCRVEGLSHAQIAERLNISKSTVVSQMVKALARLEQAME	Azotobacter vinelandii AvOP	Gammaproteobacteria	Proteobacteria
ECF07_1134	pVRa07_1134	07	1134	15598606	MDAPLAEQDLKALFLRHARQLQSYLLRKTRDPHLAADLAQESFLRLAEQRHKEPIEHVDAYLYRTAHNLTIDHYRQERRRRTETQPNDDLAGFVADQPGPEESAVDADALARLREIVAELPPRTREIFRLNRLEGLTHAEVARRLEISDSSVQKHLARTLAHVMQALEDSR	Pseudomonas aeruginosa PAO1	Gammaproteobacteria	Proteobacteria
ECF08_3580	pVRa08_3580	08	3580	15595872	MSDSRQSAMVKLFLASYDDFKARLKRRLGSEDLACDVLHETYLRVDRLDDALEVKKPQAYLFRIALNIAADRREGDARLLTGEEVAELLQVADEGLDPERIVGGHAEIRRLLEALCELPARRRQILIASRLEETPHAEISRRFGISTRTVEKELKAALWFCAERLERKVIQRFGPGAGKPS	Pseudomonas aeruginosa PAO1	Gammaproteobacteria	Proteobacteria
ECF08_3627	pVRa08_3627	08	3627	70730114	MKNTGHSAMVRLFLTSYEDFRVRLRRRLGSEDLANDVLHETYLRVDRMEEPPNLAQPNAYLYRMALNIAADRRQSDARLLTGDEVEELLQIADEAQDPSRVVGGQKEIQTLLKALYELPARRRKIFIAARLEEAPHLEISQRFGISTRMVEKELKAALGHCALRLERKVIQRFGPGAGKPS	Pseudomonas fluorescens Pf-5	Gammaproteobacteria	Proteobacteria
ECF09_1009	pVRa09_1009	09	1009	70730971	MIAAVSYLSDKLELYLSHRTALVDYSAPIVGCRAQAEEVVQEAWLRFCGQADSAAQPSNPVGYLYRIVRNLSFDLLRRSTLENRHPDGADLLNELPSSTPSPEHQALHSDQLRLLQDALALLPERTRRAFHMHRLQHLTFQEIAAELKISSSLAHQLVRDALTHCAEHLADD	Pseudomonas fluorescens Pf-5	Gammaproteobacteria	Proteobacteria
ECF09_3581	pVRa09_3581	09	3581	15597622	MSEQLSTRRCDTPLLQAFVDNRTILVKIAARITGCRSRAEDVVQDAFFRLQSAPQITSSFKAQLSYLFQIVRNLAIDHYRKQALEQKYSGPEEEGLNVVIQGASPETSHINYATLEHIADALTELPKRTRYAFEMYRLHGVPQKDIAKELGVSPTLVNFMIRDALVHCRKVTAERQGDNVTHLSARR	Pseudomonas aeruginosa PAO1	Gammaproteobacteria	Proteobacteria
ECF10_2914	pVRa10_2914	10	2914	88706154	MKEDQIALAYIRVKDRLKGTVRRITQRPEDVEDILQDAYINTYCAAKKAEIDNPEAFLAKTARNLALNHINSYYEKNAQQMGENVEQIVIPDSTQVEDQVASQNRFLDLCIAVRTLPPQCRKVFVLKKVYGYSHKEIALEMNISEKTIEKHITKGIKHCVKYFASLDEEMIKEKSGIANEPRKIRL	gamma proteobacterium KT 71	Gammaproteobacteria	Proteobacteria
ECF10_3486	pVRa10_3486	10	3486	77360766	MARGLKLATTFTELSTHLRRFVSRIVLPDDVEDIVQETFIKSYEADLKQDIQFTRSYMLKTAKHLALNHIAKWDNKFSDSLCDDHELPKLLKSIQLEDEYTSKERFLLFCRATEQLSLTVRKCFILKKVYGMSQKEIAQQLQLSQSTVEKHIAKGLLQTMLYMREHSQDENEQYKKHDTAAQKPTIVSVAK	Pseudoalteromonas haloplanktis TAC125	Gammaproteobacteria	Proteobacteria
ECF11_987	pVRa11_987	11	987	28899132	MMSDSPQKLGRNEWNAYMDKVKAKDREAFAFVFRFYAPKLKQFAYKHVGNEQVAMEMVQETMATVWQKAHLYDGKKSALSTWIYTIIRNLCFDLLRKQKGKELHIHSDDIWPSEYYPPDMVDHYSPEQDMLKEQVVKFLDILPKNQRDVLQAVYLEELPHQQVAELFDIPLGTVKSRLRLAVEKLRHSMHTEQL	Vibrio parahaemolyticus RIMD 2210633	Gammaproteobacteria	Proteobacteria
ECF11_3726	pVRa11_3726	11	3726	28868260	MRITASLRTFCHLSTPHSDSTTSRLWIDEVTAVARQRDRDSFMRIYDHFAPRLLRYLTGLNVPEGQAEELVQEVLLKLWHKAESFDPSKASLGTWLFRIARNLYIDSVRKDRGWVQVQNSLEQLERLEAPVDRTLDYSQRQEQQLNSAIQNLPTDQAKVLRMSYFEALSHREISERLDMPLGTVKSCLRLAFQKLRSRIEES	Pseudomonas syringae pv. tomato str. DC3000	Gammaproteobacteria	Proteobacteria
ECF12_807	pVRa12_807	12	807	86158800	MFDLRQNDLTRDEFQELALKHIDPLYSAALRLTKNDRDAEDLVQDTFLRAYRFFDKFERGTNIKAWLFKILTNTFINRYRRSVKERNIVEGSERDAVHERFVSREAAEYAANPEQYFFDRLLSDDVLKAVDSLPIDFRMVVILADLQEFSYKEIAEILDVPVGTVMSRLYRGRRLLQKALASYAVVSGVIQLPESDDGESIDLETYRRRRGKSA	Anaeromyxobacter dehalogenans 2CP-C	Deltaproteobacteria	Proteobacteria
ECF12_808	pVRa12_808	12	808	108762328	MLDFRQPNRTKQEFEELALAHLDPLYSAALRLTKNERDAEDLVQDTCMRAYRFFDKFERGTNIKAWLFKILTNTFINRYRRKVKERTVVEGVEREAVHERFVSRDATDFAANPEQYFFDRLLSDDVLRAIDALPIDFRLVVILADLQEFSYKEIAEILECPVGTVMSRLFRGRKLLQKNLREYAEGQGVFRHDGEPVNAPADLEEYRHRKKTG	Myxococcus xanthus DK 1622	Deltaproteobacteria	Proteobacteria
ECF13_1025	pVRa13_1025	13	1025	37524103	MSDINNLLRDPQFFSMLHKQMLQFAILQLNDFHQAEDVVQEALEGAMKNASSFAGRAAWKSWVFTILRNKISDALRMRYRHSSVQLTDDVDEQNFEALFDESGHWPRNEHPQCWHLPDEVAEQEQFWTIFELCLTQLPTQNARAFMMREFIGLETQEICQEMALSVSNLNVMLWRARMRLRECLSQRWFSHEDKYA	Photorhabdus luminescens subsp. laumondii TTO1	Gammaproteobacteria	Proteobacteria
ECF13_1146	pVRa13_1146	13	1146	33152898	MSEVEQLNSITPKRIEEIRLQMMKFAILQLKDADLAEDVVQEALVSAYKNAHSFRGQAALKTWIFAILKNKIIDLIKQRKRLVNISELVEEESPNQFFDQTGYWAADNYQPKEWQDVNQLNYKKEFWAIFDICLNKLPAQQARIFMMREHLELTSEQICQKCEISTANLHVILHRARLQLQACLTKNWFDGEKD	Haemophilus ducreyi 35000HP	Gammaproteobacteria	Proteobacteria
ECF14_1324	pVRa14_1324	14	1324	21223516	MNDTAADHSHADGPTTGHAHTATFSSDADGQAWTPPTWEEIVSTHSGRVYRLAYRLTGNQHDAEDLTQEVFVRVFRSLSTYTPGTFEGWLHRITTNLFLDMVRRKQRIRFDALGDDAAERLPSREPTPQQLFHDAHFDADVQQALDTLAPEFRAAVVLCDIEGLSYEEIAATLGVKLGTVRSRIHRGRSQLRKALAHRSPKARADRRSLAAGVPALGGGGTSA	Streptomyces coelicolor A3(2)	0	Actinobacteria
ECF14_3200	pVRa14_3200	14	3200	15608361	MELLGGPRVGNTESQLCVADGDDLPTYCSANSEDLNITTITTLSPTSMSHPQQVRDDQWVEPSDQLQGTAVFDATGDKATMPSWDELVRQHADRVYRLAYRLSGNQHDAEDLTQETFIRVFRSVQNYQPGTFEGWLHRITTNLFLDMVRRRARIRMEALPEDYDRVPADEPNPEQIYHDARLGPDLQAALASLPPEFRAAVVLCDIEGLSYEEIGATLGVKLGTVRSRIHRGRQALRDYLAAHPEHGECAVHVNPVR	Mycobacterium tuberculosis H37Rv	0	Actinobacteria
ECF15_436	pVRa15_436	15	436	77464848	MTQTPKAPAKHRDPRDELPEHLPALRAFAISLTRNVAVADDLVQDTIVKAWTNFDKFTEGTNLRAWLFTILRNTFYSDKRKHRREVPDPEGVHAASLFVKPAHDGHLAFSDFSAAFDQLSPEHREVLILVGASGFAYEDAAQMMGVAVGTVKSRANRARARLAELLGLEKGEEIFSGVDGQTLAVMSRSGMTAA	Rhodobacter sphaeroides 2.4.1	Alphaproteobacteria	Proteobacteria
ECF15_524	pVRa15_524	15	524	16127705	MVAEQVGRSPPDPVRDNSFKRELVTLIPHLRAFARTLTGDPTAADDLAQDAMMKAWDARASFQLGTNMKAWTFMILRNQFYSEKRRSWRQSQLDQEAAERTLVAVDDPEAPVALDELRQGLSMLPAEQREALILVGAGGFAYEEAAEICNCAVGTVKSRVSRARRALQAILESGAYDRDGAAAGDAMRAILADAERLSALR	Caulobacter crescentus CB15	Alphaproteobacteria	Proteobacteria
ECF16_973	pVRa16_973	16	973	161378140	MQRTNSQDELEAREARLKALLLQGLTGDQLAYQDFLGTLALHVRAFLRSRLSRRPAEIEDMVQDVLLAVHNARHTYQPQQPLTAWVQAIARYKLADHLRSVSRRDARHDVLDDDAQLFAVSEVESAEASRDLTKLLKQLPERQRLPIVHVKLEGLSVEETAQLTGLSSSAVKVGIHRGLKALSRLIGGANNHED	Pseudomonas putida KT2440	Gammaproteobacteria	Proteobacteria
ECF16_3622	pVRa16_3622	16	3622	104782321	MQRTNSQDVLSTRESQLQALLLQGLAGDTFAYRQFLTALAAHIRGFLRRRLPQHPAEVEDLLQEVLLAVHNARHTYQARQPLTAWVQAIARYKLADHLRSHARREARHDLLDDDSELFAASDEQPAQASRDLGKLLGQLPDRQRLPIVHVKLEGLSVEETAQITGLSSSAVKVGIHRGLKALGKLIRGKGHDEDR	Pseudomonas entomophila L48	Gammaproteobacteria	Proteobacteria
ECF17_1458	pVRa17_1458	17	1458	21221399	MGVRKDSVVANERGARARHRMSQSSSEPDEELMRALYREHAGPLLAYVLRLVAGDRQRAEDVVQETLIRAWKNAGQLNRATGSVRPWLVTVARRIVIDGHRSRQARPQEVDPSPLEVIPAEDEIDKALWLMTLSDALDDLTPAHREVLVETYFKGRTVNEAAQTLGIPSGTVRSRVFYALRSMKLALEERGVTA	Streptomyces coelicolor A3(2)	0	Actinobacteria
ECF17_1691	pVRa17_1691	17	1691	15607875	MARVSGAAAAEAALMRALYDEHAAVLWRYALRLTGDAAQAEDVVQETLLRAWQHPEVIGDTARPARAWLFTVARNMIIDERRSARFRNVVGSTDQSGTPEQSTPDEVNAALDRLLIADALAQLSAEHRAVIQRSYYRGWSTAQIATDLGIAEGTVKSRLHYAVRALRLTLQELGVTR	Mycobacterium tuberculosis H37Rv	0	Actinobacteria
ECF18_4438	pVRa18_4438	18	4438	21242133	MSAIPGHDDDETGRLLTATAGGDRHAFEALYRQTSAKLFGVCLRMIPQRAEAEEVLQDVFTLIWHKAGQFDPSRARGLTWLAMIARNKAIDHLRANAPQRRNVALDDAGELRASDASPLDRTERASTRRRIDHCLAELEPPRSELIRTAFFEGITYEELAARTDTPIGTVKSWIRRGLAKLKACLER	Xanthomonas axonopodis pv. citri str. 306	Gammaproteobacteria	Proteobacteria
ECF18_4451	pVRa18_4451	18	4451	21230791	MSAIPGHDDDETGRLLTATAGGDRHAFEALYRQTSPKLFGVCLRMIPQRAEAEEVLQDVFTLIWHKAGQFDPSRARGLTWLAMIARNKAIDHLRATAPQRRNVALDDAGELRSADASPLERAERLTTRRRIDHCLAELEPPRSELIRTAFFEGITYEELAERTDTPIGTVKSWIRRGLAKLKACLER	Xanthomonas campestris pv. campestris str. ATCC 33913	Gammaproteobacteria	Proteobacteria
ECF19_1315	pVRa19_1315	19	1315	21219164	MKEAVHIGRNPSSQPDLQQLIREVALGDQDSFAAVYDAVAGSVLGVVRAVLRDQAQSEEVAQEVLVEVWRTAPRYRPERGTVINWVLTLAHRRAVDRVRSVEAAAARDHRAALLDRTPEYDEVTEQVETRLEREQVRRCLRTLTDIQRQSVSLAYYRGLTYRQVAEALALPLGTVKTRLRDGLIRLRDCLGVSA	Streptomyces coelicolor A3(2)	0	Actinobacteria
ECF19_3197	pVRa19_3197	19	3197	15607586	MTGPPRLSSDLDALLRRVAGHDQAAFAEFYDHTKSRVYGLVMRVLRDTGYSEETTQEIYLEVWRNASEFDSAKGSALAWLLTMAHRRAVDRVRCEQAGNQREVRYGAANVDPASDVVADLAIAGDERRRVTECLKALTDTQRQCIELAYYGGLTYVEVSRRLAANLSTIKSRMRDALRSLRNCLDVS	Mycobacterium tuberculosis H37Rv	0	Actinobacteria
ECF20_992	pVRa20_992	20	992	70731405	MNETDPDLELLKRIGNNDAQAVKEMVTRKLPRLLALASRLLGDADEARDIAQESFLRIWKQAASWRSEQARFDTWLHRVALNLCYDRLRRRKEHVPVDSEHACEALDTRPAPDEQLEASAQSRRMAQALDQLPDRQREAIVLQYYQELSNTEAAALMQISVEALESLLSRARRNLRSHLAEAPGADLSGRRKP	Pseudomonas fluorescens Pf-5	Gammaproteobacteria	Proteobacteria
ECF20_2913	pVRa20_2913	20	2913	88706222	MERDHEALLVARVADGDRAAFGELLKTHQQPLVRYARRMLSDPGAADDVVQETFLRLWTRAGSYKSSSARLTTWLHNIAHNLCVDSFRRNARLSFTDDESQLEVTTAGPEGDAESTDSAHRVRTALEGLPERQRSALLMCHYQGLSNREAATVLDVSVDALESLLARARRRLREELLSHVES	gamma proteobacterium KT 71	Gammaproteobacteria	Proteobacteria
ECF21_1280	pVRa21_1280	21	1280	29350128	MEEFELSEQCRLGNNRARKELYEHYGGRLLGVCLRYTGDRDTAQDLLHDGFIKIFSSFDKFTWRGEGSLRAWMERVMVNTALQYLRKSDVISQSTPLEEVPEDYEEPDASAVEMIPQAVLMRFIEELPAGYRTVFNLYTFEEKSHKEIAQLLGINEKSSASQLFRAKSVLAKRVKEWIMNNG	Bacteroides thetaiotaomicron VPI-5482	0	Bacteroidetes
ECF21_2825	pVRa21_2825	21	2825	89889680	MVLKELINECRKNNRKAQKEIYDRFSGNLFASCLKYAPNYEEAQDILQDSFIVIFSKIGQFKDDGSFEGWCRRIAVNTALQRYRKKRVFNLLNEDQIKEVEEEVEEIDDIDLNSLLNMVQQLPDRYRMVFSMYVLDGYSHREIASMMEITEGTSKSNLARARQHLKEMINTWRFNNNCNAS	Flavobacteria bacterium BBFL7	0	Bacteroidetes
ECF22_1147	pVRa22_1147	22	1147	21243541	MPLDTDLHTRFSALLQQHRAIVLKVAASYCRDRDDRDELAQEIATQLWRAFPGYDPSRRFSTWMYRIALNVAISDLRGRRAAGEPIALDAVVERIADPCAHDPVREQQVAALYAFIAHQLPLERALLLLYLDQHSYREIADVLGISETNVATKLSRLKSRIRAEL	Xanthomonas axonopodis pv. citri str. 306	Gammaproteobacteria	Proteobacteria
ECF22_4450	pVRa22_4450	22	4450	21232074	MPQQTDLHARFSALMQQHRGIVLKVAASYCRDPDDRADLAQDIATHLWRAFPSYDPHRRFSTWMYRIALNVAISDLRSRRHAPSEVLDVGTLVDSIADPHARDPAREHQLTALYTFIAQLPRLERALMLLYLDDHSYREIADVLGISETNVATKLSRLKARIRAEL	Xanthomonas campestris pv. campestris str. ATCC 33913	Gammaproteobacteria	Proteobacteria
ECF23_231	pVRa23_231	23	231	15895043	MNKVDEEIVEGILKRDLNSFNKFIECYGIMIHNVVTSILNKSHESQSIEECVDDILMCIWRNMDCFSKERGSLKCWIIVISKNKALDYKKKLKKIMNSVDIDNVKLNSLVDIEQDYLKEENRKSIIELLNNLSIKDKEIFIKRYMNDWSIEKISKDMGLTSIAVYNRLSRGRKKLKKVLSVGKEG	Clostridium acetobutylicum ATCC 824	0	Firmicutes
ECF23_1851	pVRa23_1851	23	1851	30261806	MKSNEKDYIKRLKRQKEDALEFVVDTYLPLIKGITHKVLFPVQNDGLIEECVNDIFLSIWNNANKFHGEPSDFKKWVAAIAKFKAIDYYRKATKKVEIISDEFHISTEKSAEDELIVMEDREELLKLINQLEPLDQKVFIMKYLLGMKTEEIGDKLGLTRAAIDNRVYRGKKKLQQNATNISFGGSAI	Bacillus anthracis str. Ames	0	Firmicutes
ECF24_69	pVRa24_69	24	69	16079737	MNIEDLWDQFHQPLKTYISHRVNDQSIVDDLLQIVFMKIQVHLPNLIDEQKIDSWIYRITRNTIIDFYRTKKTSEILPDVLHFNDSAEEENFTKEATVCIRSTIKRLPEKYREALELTDFQGLSQKELSEKLGISYSGAKSRVQRGRGKLKQLLEGCCHIEADRYGNIVDFRILKE	Bacillus subtilis subsp. subtilis str. 168	0	Firmicutes
ECF24_1034	pVRa24_1034	24	1034	32470052	MSDVTAFNNCMNVFWRQHEAELSRFLTSKTGDSEKAADLLQELFLRARAHSDSFCEMENPRAWLYRAARNLLIDGYRTTREFVELEEDTPLTDASSDVISTLDICLPETLQALPEDERRLIEESDLNRRPQQSLADELGITLTAFKSRLLRARKHLKETMTELCQIEADDTSPVCCYKKMN	Escherichia coli	Gammaproteobacteria	Proteobacteria
ECF25_1643	pVRa25_1643	25	1643	17230772	MSQSITVSWSTVDARCPEASVQVDKLSNHDLILRCQVGLRPDRVAFAELLRRYQTQVDRVLYHLAPDWSDRADLAQEVWIRVYRNINRLQEPSKFRGWLSRIATNLFYDELRKRKRVVSPLSLDAPRSVDDGEMDWEIAGDTPGPEEELTTREFYEQLREAIADLPEVFRTTIVLREIEGMAYEEIAEITGVSLGTVKSRIARARSRLQTQLQTYLDA	Nostoc sp. PCC 7120	0	Cyanobacteria
ECF25_1645	pVRa25_1645	25	1645	170078575	MNRSLSIPIPSQQGVVPKSGVSPEKLSNYDLILRCQAGSKPERAAFVELLKRYQSHVDRLLYHLAPDWQDRSDLSQEVWIRVYRNLQRLNDPQKFKGWLSRIITNLFYDELRKRKRVRRPLSLDNPFQTQDGEVAWDVASDDPSPDDDLATQEFYEHLREAIAELPEVFRTTIVLREIEGLAYEEIAEITGVSLGTVKSRIARARAKLQEMLQPYLAD	Synechococcus sp. PCC 7002	0	Cyanobacteria
ECF26_837	pVRa26_837	26	837	77459110	MEANIFSDQAFRAELGQHLARLWRYGLLLSRNRHVAEDLVQATCVRALERSGQYVAGTRMDRWLLSILHSIWLNEVRARRVRQGQGVADADSQLTFDGEYAAQTHVMAAQVIRRVDALPETQRETVYLAYVEGLSYREVAEILQVPIGTVMSRLATARLKLAEYPPLQAVPNSPAGDRQ	Pseudomonas fluorescens PfO-1	Gammaproteobacteria	Proteobacteria
ECF26_4464	pVRa26_4464	26	4464	58581966	MNDLDPVVTVSDGICALLPRLRRFARAIAGHPADADDLLQVAIERALRHCAQWRPETPLQYWLFGIIRHAWLDEVRAQRRRRQLFVSAAEGEQVGDSPMERQQEWMAVQAAMAQLPDEQRWPIALVLIEGLSYRDAAAVLEIPIGTLTSRLARGREALQALLEEKS	Xanthomonas oryzae pv. oryzae KACC10331	Gammaproteobacteria	Proteobacteria
ECF27_1331	pVRa27_1331	27	1331	31795084	MPPPIGYCPAVGFGGRHERSDAELLAAHVAGDRYAFDQLFRRHHRQLHRLARLTSRTSEDADDALQDAMLSAHRGAGSFRYDAAVSSWLHRIVVNACLDRLRRAKAHPTAPLEDVYPVADRTAQVETAIAVQRALMRLPVEQRAAVVAVDMQGYSIADTSRMLGVAEGTVKSRCARARARLARLLGYLNTGVNIRR	Mycobacterium bovis AF2122/97	0	Actinobacteria
ECF27_4265	pVRa27_4265	27	4265	21222299	MAGGASHDGVSDQELLARHVEGDPDAFGELVRRHRDRLWAVALRTLGDREEAADAVQDALVSAYRAAHTFRGQAAVTTWLHRITVNACLDRARKAASRKTAPVDDTERLEQLLEPHESASAPAERNDLHRQLLEALGTLPADQRAALVLVDMQGYPVAEAARILDVPAGTIKSRCARGRARLLPLLTHLRPDGSGESRKPGPERNRTHGASVPPAAGPSEAGPGDSTAVKGGGGRA	Streptomyces coelicolor A3(2)	0	Actinobacteria
ECF28_1040	pVRa28_1040	28	1040	15641058	MVSILNLFGKKVSQRPVNNDMDRQRKYEALVRAYHRDLYRYAYWLCKDRSIAEDLVQETCLRAWKSLDSLLDEKAAKAWLITILRRENARRFERKQFDLVDIDDHDYEAKYSDDEHHQNEWLQRQILKLDVEYRELLFLQVVGGFSGEEIADILSLNKNTVMTRLFRARNQLKEMMDGSEHYPEQQNG	Vibrio cholerae O1 biovar eltor str. N16961	Gammaproteobacteria	Proteobacteria
ECF28_1088	pVRa28_1088	28	1088	114563849	MFDSLRKKKSEPAVLSEMLTKQRRYDSLVRALHTDIFRYAFWLCGDKHVAEDITQETFLRAWRSLDSLNDEKAAKAWLITILRRENARRFERKQFDYSDVEQDLLEDVLSTSHEEDTEQYWLRRQIGKLDIEYREPLLLQLIGGFSGEEIATMLELNRNTVMTRLFRARNQLKDALEAPEVRGQSNG	Shewanella frigidimarina NCIMB 400	Gammaproteobacteria	Proteobacteria
ECF29_371	pVRa29_371	29	371	13476734	MRLVRRALARDAGAFRTIIKTHNQRLYRLARGILRNDAEAEDVVQEAYVRAFANLAAFRGDASLATWLSRIVINEALGRLRKRRRTVAMPESPEAQVIRFPLNPSDDPERTMAQRQILALVERATDSLPDIYRMVFVARVIEGLSMEETADLLGVRPETVKTRLHRARALLRKALDDEIGPVLLDAFPFAGRRCGRLTRAVMGRLGLE	Mesorhizobium loti MAFF303099	Alphaproteobacteria	Proteobacteria
ECF29_2688	pVRa29_2688	29	2688	71281387	MTEMDSLTTTEDYQLITHILAGNINAYEVVIRRYNQLMFRIAKGIFADDDEAMDIVQEAHITAYQKLATFKGPKGFMTWIATITRNIALMRLRKSSRLSYKEEEEVFNLIELDTAAEPIHDAIANQQTKATLEQLINALPINYRAIFILRAIEKMAINDIAQILSLEYNVVKVRFHRAKKMLKIEIGEILTEQKLSLYEFAGDRCDNITRNVMAVIKQESR	Colwellia psychrerythraea 34H	Gammaproteobacteria	Proteobacteria
ECF30_35	pVRa30_35	30	35	16079766	MKKKQTTKALLVTCITDHKQDFYRLAFSYVKNQDDALDIVQESIKKALSSVETVRNPETIKSWFYKILVRTAIDFLRKQKKIRVMDDETIEFLSKGKEDHYKDTDLHEALDELPYRYKTIIILRFFEDLKLEEIAEITGENTNTVKTRLYRALKLMRIQLTKEDLS	Bacillus subtilis subsp. subtilis str. 168	0	Firmicutes
ECF30_83	pVRa30_83	30	83	18309341	MLELISFFNKNSFNKVSYKKLTKERLSQNFELLIKENLTSMYRVAKGILKVEEDIEDAIQTTILIAFNKINTLKDERYFKTWLIRILINECNKIYKKNKNTPKELSSELYITENYENIDLYDAIKCLKEDLRVITILFYFEDMSYKDIAVALNIAEGTVKSRLFRAKEALYEILKDNI	Clostridium perfringens str. 13	0	Firmicutes
ECF31_34	pVRa31_34	31	34	16080921	MDTQEEQRLIQQAKEGNDEAFTALFHYHYSFLYKYLLKLSLHPDLSEELVQETFLKGYIHLRSFQGRSKFSTWLISIASRLYLDHQKKRKREWKRNQTVTEETIRKIKWDVSAKGAEWSETLDLFSKLDPKLRTPVLLRHYYGYTYAEIGVMLQIKEGTVKSRVHKGLQQIRKEWDDE	Bacillus subtilis subsp. subtilis str. 168	0	Firmicutes
ECF31_2963	pVRa31_2963	31	2963	85713274	MSDSNDIELAANGDKHAFRRLYERYVRGVYGMVFRLTADRSLADDLVQEVFVQAWRSLPKFDGRAKFSTWLFSLANNVGITEMRKQSRWFKRNERAIDHNTQDETDSSDIDLGELDKLIIRLPEQTRQVFVLHALQDYSHQQIADLLHIAEGTSKSQFFRAKKLMQEWL	Idiomarina baltica OS145	Gammaproteobacteria	Proteobacteria
ECF32_1122	pVRa32_1122	32	1122	4581629	MTEIHLQTTESTSVNDGLPLNIDWEGIFREHGRRVHHFIRKRVSHREDAEDLEQMTWLEVLRNRDKFAGASRPETWVFGIALNLVRNHFRLQSGRPRCDELEDDIILTQGDDPSHITEYQRLLNSTLNSIANLPEDTRRLLNMLVEKDGSYQAIAAHLNIPIGTVRSRLSRARVTLKQSVFS	Erwinia amylovora	Gammaproteobacteria	Proteobacteria
ECF32_3724	pVRa32_3724	32	3724	28868612	MFQKIVILDSTQPRQPSSSAGIRQMTADQIQMLRAFIQKRVMNPDDVDDILQCVFLEALRNEHKFQHASKPQTWLCGIALNLIRNHFRKMYRQPYQESWEDEVHSELEGHGDVSHQVEGHRQLARVIQAIDCLPSNMQKVLEVSLEMDGNYQETANSLGVPIGTVRSRLSRARVQLKQQIDPFA	Pseudomonas syringae pv. tomato str. DC3000	Gammaproteobacteria	Proteobacteria
ECF33_375	pVRa33_375	33	375	27378153	MTQAASDEILIARIAQGDRLAMQVLYGRHHVRVYRFGLRLVRDEQAAEDLISEVFLDVWRQAGKFEGRSAVSTWLLAITRFKALSALRRRKDFELDEDAANAIEDTSDNPETVVQKKDTSEALRECLTGLSPEHREIVDLVYYHEKSVEEVAEIVGIPENTVKTRLFYARKKLAELLKAAGVERGWP	Bradyrhizobium japonicum USDA 110	Alphaproteobacteria	Proteobacteria
ECF33_423	pVRa33_423	33	423	39934888	MSTKQAATDDVLIARIAQGDRVAMQVLYGRHHVKVFRFGLRLVRNEQIAEDLISEVFLDVWRQAGKFEGRSSVSTWLLAITRFKALSALRRRKDAELDDEAAAAIEDPSDDPEIAVQKKDTGEALRKCLSSLTPEHREIVDLVYYHEKSIEEVAEIVGIPENTVKTRLFYARKKLADLLQAAGVQRGWP	Rhodopseudomonas palustris CGA009	Alphaproteobacteria	Proteobacteria
ECF34_1384	pVRa34_1384	34	1384	21218750	MNTRTRPTTTPVPPVEETRYEEELAHGLVKADEDAFAAIYRRWGSLVHTLATRSLGDAHEAEDVTQQVFVGAWRGRHGFRPERGTLGAWLVGITRRKVVDALAARTRRLSLVESAGQDITPARLVQPALDEVLDRVLLVEALSRLPQAQRDVLCMAFYEDLTQAQIAERTGVPLGTVKSHARRGLHRLRTAVGPGAAHDTCV	Streptomyces coelicolor A3(2)	0	Actinobacteria
ECF34_3302	pVRa34_3302	34	3302	77164965	MDDTDLIDRVARADPKALGHLYDCYAPLLLAVGLGILSNRQEAEDVLHNVFMEIWRKASQYDGRRGSVRAWLILRMRSRSLDRLRSAPYTRSIPIPETVLENTANGMSQDPALAWDCQAVRKAMSKLSREQRTIMELAYFQGLSASEIASHVGLPLGTIKSRMRGALNVLRTHYRTQCQRISNETEGK	Nitrosococcus oceani ATCC 19707	Gammaproteobacteria	Proteobacteria
ECF35_1119	pVRa35_1119	35	1119	24375055	MALAIPQIHAHEHTDEQLMQRYAKGDAKAFEQLYLKHKGALYRYFVRQLGDKQLAEDLYQETWGRVIRAAASYEPSAKFNTWLYRIAHNLLIDHVRAVKPVDLVSHDNGEGLDTFAGQAQSQPDVHWLETQKSLLLKNCVALLPQVQKEAFILNIEMGFTAAVISDIAGVTLEATKSRIRYAYQSLKDCVNAKWQEVGHE	Shewanella oneidensis MR-1	Gammaproteobacteria	Proteobacteria
ECF35_3582	pVRa35_3582	35	3582	15598092	MHASTSATTAAGSDETLLARYRKGDSAAFEVLYQRHRQGLYRFLCGLAGQTELADEIYQETWLSLIRSESQPQGRASFRTWLYQIARNRLIDHWRKHGQRQPLQDSYDEQLHAQPDQGAGPEQQLSLSRDGERLQSALETLPEEQREVFLMRAHGELELAEIATLTQSPLETVKSRFRYAVQKLRRLLAEEVAV	Pseudomonas aeruginosa PAO1	Gammaproteobacteria	Proteobacteria
ECF36_1595	pVRa36_1595	36	1595	21219385	MTPALPTATDDTVTAWALAAAAGDSEAVDRFVRELQRDVRRYVAYLADDVQAADDLTQDTFLRALTALPRFEGRSSARVWLLSIARRAVVDSLRRAACRPRTACTDDWQAAAERAQPTGLPGFDEGIALWELVDSLPGERREAFVLTQLLGLPYAEAAEMSRCPVGTVRSRVSRARTALAEWAADESVPRHPVERAAA	Streptomyces coelicolor A3(2)	0	Actinobacteria
ECF36_3196	pVRa36_3196	36	3196	15609206	MTATASDDEAVTALALSAAKGNGRALEAFIKATQQDVWRFVAYLSDVGSADDLTQETFLRAIGAIPRFSARSSARTWLLAIARHVVADHIRHVRSRPRTTRGARPEHLIDGDRHARGFEDLVEVTTMIADLTTDQREALLLTQLLGLSYADAAAVCGCPVGTIRSRVARARDALLADAEPDDLTG	Mycobacterium tuberculosis H37Rv	0	Actinobacteria
ECF37_2513	pVRa37_2513	37	2513	83718468	MASDKELADFLAGVERRAFKQAAYAVRDDDASLDIVQDAMIRLAEKYGDRPAAELPLLFQRILQNAIHDYFRRQKVRNTWVSLFSSLNNTDDDEFDPLETLESADGDGVESGETRLEREQVLALIDDEIQKLPARQREAFLMRYWEDMDVAETAAAMGCSEGSVKTHCSRATHALASALKAKGITL	Burkholderia thailandensis E264	Betaproteobacteria	Proteobacteria
ECF37_3390	pVRa37_3390	37	3390	89094252	MPASGSVSVQSLDQFLAEVEGRAFQIARIATGCDQDALDIVQESMISLVTSYSDKCESNWKPLFYRILQNRITDFHRRKTLTGKIFAWIGLKKADEEDIDLLEQIADPNADMPELALSKDRFSDALIHALEQLPARQQQTFLLRIWEGLSVKETAEAMQCGEGSVKTHLSRATQTLRAHLEPHYFSGDHHES	Oceanospirillum sp. MED92	Gammaproteobacteria	Proteobacteria
ECF38_1322	pVRa38_1322	38	1322	21222029	MPVIAPMPAARPARITNQRDGAEDAAAGTTVDHLTETYRAHYRSLLGLAALLLDDTASCEDVVQEAFIRVHSARKRVRDPEKTLAYLRQTVVNLSRSALRRRILGLKLLSKPMPDMASAEEGAYDQLERDSLIKAMKGLQRRQREVLVLRYFADMTEAQVAETLGISLGSVKAYGSRGIAALRVAMEAPA	Streptomyces coelicolor A3(2)	0	Actinobacteria
ECF38_1442	pVRa38_1442	38	1442	152967344	MPAEPADDPRSWSADEAVSALYAAHWRRFVALASSLMGESASAEEVVADAFVTLHGRWNRLSDKGSAVAYLRTSVVNGARDVLRHRVVTDRRRPLPDPAPDGPEEHAVRAAEHRMVLGALDALPTRQREVLVLRYQGEMSEEDIAAALGISRGAVKTHAHRGLSALRTALSLEETP	Kineococcus radiotolerans SRS30216	0	Actinobacteria
ECF39_1438	pVRa39_1438	39	1438	21223369	MRQGRADEYAEFAVARAGHLYRSACLLTAGDTHLAEDLVQETFGRLYVRWGRVSRAENPAAYAQTVLTRAFLAHQRRRSSGERATDVFPDLPGAGDGDASLRLTLLDALARLPAKDRAVVVLRYWDDRSVEQTADVLGVSSAAVRTRCSRALGRLRELLGEDLSEYARP	Streptomyces coelicolor A3(2)	0	Actinobacteria
ECF39_2973	pVRa39_2973	39	2973	84494624	MGRESKAERDAAFTAFMTDATPSLLRTAWLLTGSTDRSQELVQAAFVKTYAAWPKVRRESALAYARRVLVNQKTDTWRKTSREVIVGEVPEQEIRPDNKVEHRDQILRMLDLLPRAQRTIVVLRYYQDLSEQQVADVLGISVGSVKSAGSRGLATLRTAHLSTEGSQR	Janibacter sp. HTCC2649	0	Actinobacteria
ECF40_1380	pVRa40_1380	40	1380	62389491	MADTERELADLVPQATAGDRRALQRIMEIIHPIVLRYARARIGGGRQPTAEDVAQEICLAVATSIRNFVDQGRPFMAFVYGIASNKVADAHRAMSRDKSTPIEEVPETSPDTFTPEDFALVSDGSNRVRELLDLLSEKARDILILRVIVGLSAEETAEMVGSTPGAVRVAQHRALTTLRSTLEQQENK	Corynebacterium glutamicum ATCC 13032	0	Actinobacteria
ECF40_3198	pVRa40_3198	40	3198	15610550	MVDPGVSPGCVRFVTLEISPSMTMQGERLDAVVAEAVAGDRNALREVLETIRPIVVRYCRARVGTVERSGLSADDVAQEVCLATITALPRYRDRGRPFLAFLYGIAAHKVADAHRAAGRDRAYPAETLPERWSADAGPEQMAIEADSVTRMNELLEILPAKQREILILRVVVGLSAEETAAAVGSTTGAVRVAQHRALQRLKDEIVAAGDYA	Mycobacterium tuberculosis H37Rv	0	Actinobacteria
ECF41_491	pVRa41_491	41	491	16127496	MTVAETIFETRRRAMTGLAYRMLGSRAEAEDVVQDAWLRWRGVDVSEVQEPAAFLSRVVTRLALDRLKSARARREVYVGEWLPEPVVDPDFDAGRDADLSVAFLLALERLTPLERAAFLLHDVFDTPFAEIAATLGRSETACRRLASRAREHVRRDRPRHQPSVDQERRLTAAFFEAVMTGDEAALRDLLAQDVVMHADGGGLASANLNPVRGLAKAVALILGVRRKWPPPSATVVRLARVNGQPGFVLAVDGSVFQTVGLEVDAGRIVAVYTVRNPEKLAHLDPQALGLG	Caulobacter crescentus CB15	Alphaproteobacteria	Proteobacteria
ECF41_1141	pVRa41_1141	41	1141	77459658	MNFAEKTVAVFEQRRPFLLGLAYRILGSRVEAEDAVQELFIKWLEADQVSIATPAAWLTTACTRHCIDLLRSAHKSRVDYMGTWLPEPIHTTLHESPEHMHELAASLSTAFLLMLERLTPKERAAYLLHDIFDFDYSQVAETLGIQEAACRKLVSRAKASIGGEQIRFQPEPARQSQLLDAFHSAIASGSTNALSALLSEDVELCADSGGKASAIRETLFGQKHVLDFIGQSLHAYWQAQEWLPVEINGAQGVVIKADGLITASMTFGFNQAGQVNRIFIMRNPQKLAGLPTTLNLQ	Pseudomonas fluorescens PfO-1	Gammaproteobacteria	Proteobacteria
ECF42_3583	pVRa42_3583	42	3583	15596548	MRSRIEALYREESRRVLATLIRLLGDFELAEEALHDAFIAAVEQWPRDGIPRNPRAWLVSAGRFKAIDNLRRRARFDASQRLLAEQLEEQAEAPAEEGDAVEDDRLRLIFTCCHPALTPEAQVALTLREVCDLRTEEIARAFLAAPSAIAQRIVRAKNKIREARIPYQVPTLEELPERLGNVLQVIYLVFNEGYSASTGASLTRADLSGEAIRVGRLLVELLPDPEALGLLALMLLHDSRRQARISASGELVRLDEQDRALWDRGLIVEGLGLVERALASRRVGPYTLQAAIVAVHAQAPRAEDTDWARIVALYDALLYLAPSPVVELNRAVALAMRDGVEVGLAVVDALLARGELADYHLAHSARADFCRRLGRRREAREAYRAALALARQEPERRFI…	Pseudomonas aeruginosa PAO1	Gammaproteobacteria	Proteobacteria
ECF42_4454	pVRa42_4454	42	4454	77747962	MAATDISALLDTLWRREASRIIGALARQLRDVGLAEELAQDALVAALEHWPRNGIPDNPAAWLMTTAKHRAIDRLRHYQLQRRKQDALSFEIEREQQAASAAQLVDPDDDLGDDQLRLMFVACHPALGTDARVALTLRLLGGLSTDAIARAFLVPEATIAQRIVRAKRTLSDKQVPFEVPRGSERHARLASVLEVLYLIFNEGYAASDGDDAQRPALCHEALSLIGVLAEQMPTAAEVHALRALMALQASRSAARSDASGAPVLLLEQDRSRWHQPLIQLGLAALARAQQLGGGESSYALQAAIAACHVTAAQAQDTDWPRIAALYTRLAQRVPSPVIALNRAVAIAMAEGPAAGLVLVEALQQDSALRHYHLLPSVRGDLLYKLGRFDEARADFLHAA…	Xanthomonas campestris pv. campestris str. ATCC 33913	Gammaproteobacteria	Proteobacteria
ECF43_3477	pVRa43_3477	43	3477	109897287	MCKDMNNDRDITQLLRDWQSGSEQAFTDLSQLVYSELHRRAQKHMSYERAGHTLQATALVNEVFIDLLQAQLDFADRAHFYRLASNMMRRILVDHARAHSSQKRGAGVRRVTLVDYKYAEQPVSHDVVELDAALSALAKFDKRKAEILELQFFAGSTVSDIAQFYAVSPRTIERDGQFGKAWLHRELSIAG	Pseudoalteromonas atlantica T6c	Gammaproteobacteria	Proteobacteria
ECF43_4437	pVRa43_4437	43	4437	21244845	MSELPITELLQAWQRDEPGAGDALARQVYDVLRATAMRELRRDARAGLQATELVHEAWMRLEQGQQGFRSRAHFYSVAALQMRHLLVDLARQQASAKRLGQAVTLTISLSDGAARPEALMLVADAFDKLAQVDERKAKAFALTELVGFSVAEAAEQLEVSVPTLERDLRFARVWLAAQL	Xanthomonas axonopodis pv. citri str. 306	Gammaproteobacteria	Proteobacteria

## Sheet: S1.2 - Promoter library
Promoter	Plasmid	Construct	Promoter sequence (-60 to +20)
Pecf01_syn20	pVRb01_syn20	Pecf01_syn20 (-60 to +20) engineered from Pecf20_992 with optimized -35/-10	GCGCGGATAAAAATTTCATTTGCCCGTGAAACATTTCCCGCCCATCTACCGTATATGCCATCAGCTGCGTTCATCAGCGA
Pecf02_2817	pVRb02_2817	Pecf02_2817 (-60 to +20)	CATGACAAACAAAAACAGATGCGTTACGGAACTTTACAAAAACGAGACACTCTAACCCTTTGCTTGCTCAAATTGCAGCT
Pecf03_up1198	pVRb03_up1198	Pecf03_up1198 (-60 to +20) with UP element	CAGTACAAAATTTTTTAGATGCGTTTTTAACTTCGTTCCTTTTCGGCGTTCTAATAACCAAAGCTCAGAAATAATAGATG
Pecf11_3726	pVRb11_3726	Pecf11_3726 (-60 to +20)	GCCTCCACACCGCTCGTCACATCCTGTGATCCACTCTTCATCCCGCTACGTAACACCTCTGCATCGCGAACCAAAACCAG
Pecf12_up807	pVRb12_up807	Pecf12_up807 (-60 to +20) with UP element	CAGTACAAAATTTTTTAGATGCGTTGCGGGAATCTCCCCGGCCGATGGGCCGTTTCCCAGGTCGAGTGGCCTGAATCGGA
Pecf15_up436	pVRb15_up436	Pecf15_up436 (-60 to +20) with UP element	CAGTACAAAATTTTTTAGATGCGTTCTTGGGAACCGAACGCCGGTGCCCGCGTTCGGTTCCGGGGATCTTATCAACTTTT
Pecf16_3622	pVRb16_3622	Pecf16_3622 (-60 to +20)	CTTGGATGAAAAGAAACCCACCGACGGTGTAACCCTGGCGGCCGATGCAACGAACTAACTCACAGGACGTGCTCAGCACC
Pecf17_up1691	pVRb17_up1691	Pecf17_up1691 (-60 to +20) with UP element	CAGTACAAAATTTTTTAGATGCGTTTGGTGAACCAAACTCTTACTCGACTCGTGTCAGTAAGCGGGAGGTGATCGCGTGG
Pecf18_up1700	pVRb18_up1700	Pecf18_up1700 (-60 to +20) with UP element	CAGTACAAAATTTTTTAGATGCGTTTGCATCCAGATTGTCTCGGCGGCGGTAATGCCATAAGCAATGTTCGATGGCGCAG
Pecf19_up1315	pVRb19_up1315	Pecf19_up1315 (-60 to +20) with UP element	CAGTACAAAATTTTTTAGATGCGTTTCCTCCCGCTCCTGTGGAGCACGATCGAACGCGAACGCGGTCACTATACCCATGC
Pecf20_992	pVRb20_992	Pecf20_992 (-60 to +20)	GCGCGGATAAAAATTTCATTTGCCCGCGACGGATTCCCCGCCCATCTATCGTTGAACCCATCAGCTGCGTTCATCAGCGA
Pecf21_up4014	pVRb21_up4014	Pecf21_up4014 (-60 to +20) with UP element	CAGTACAAAATTTTTTAGATGCGTTAGGCAACCCTTTTTCATCCGGCTTCGTCTATATCTATAGAAACCGACACCAAACC
Pecf22_up1147	pVRb22_up1147	Pecf22_up1147 (-60 to +20) with UP element	CAGTACAAAATTTTTTAGATGCGTTGTTGTGAGGAATCGCGCTCCTGCGCGAATCATCCCGTGTCGTCCCTTCACCTGCC
Pecf24_up69	pVRb24_up69	Pecf24_up69 (-60 to +20) with UP element	CAGTACAAAATTTTTTAGATGCGTTACGGAACGCAGTCTTTTCGTCTGTATCAACTCCAAAATTCATCGTGCCTAAACAT
Pecf25_up4311	pVRb25_up4311	Pecf25_up4311 (-60 to +20) with UP element	CAGTACAAAATTTTTTAGATGCGTCGAGGAACTCAAACTGCGCCATTATCGTCTAGCTAACAGAGGTTCTGCTTGGGAGG
Pecf26_up601	pVRb26_up601	Pecf26_up601 (-60 to +20) with UP element	CAGTACAAAATTTTTTAGATGCGTTTGGAATAACCGGTCGCCTCCATCCGTTTACATACCGAATCCCGGCAGCGCCGGCC
Pecf29_up371	pVRb29_up371	Pecf29_up371 (-60 to +20) with UP element	CAGTACAAAATTTTTTAGATGCGTTCCGGGAACCTTTTGTCGGCACGAACATCCAATTGGCGGATGAAACACTTTGTCTG
Pecf30_2079	pVRb30_2079	Pecf30_2079 (-60 to +20)	ACCATCCGTATTTTTTTAGGGATTTATAAAACTTTTCCATGGCGTGCGTCGTCTAATAAATGGGAAGGAGGAAATGATGT
Pecf31_34	pVRb31_34	Pecf31_34 (-60 to +20)	CAATGGCTGAAAAGAATTGTAAAAAAGATGAACGCTTTTGAATCCGGTGTCGTCTCATAAGGCAGAAAAACAAAAAAGGG
Pecf32_1122	pVRb32_1122	Pecf32_1122 (-60 to +20)	GCGACTTTATTTAACAGCGGCATGGCCAGGGAACCGATGCGTCAATCGCACCACACAATGACAACTGCTCTCATCATTGA
Pecf33_375	pVRb33_375	Pecf33_375 (-60 to +20)	TAAGTTGAACAATTTTGCACCTTCCGTCGAACCGTCCGCTGCATCGACCCGACCAACCTTGCGAGACGGCCTTTGAGCGT
Pecf37_up2513	pVRb37_up2513	Pecf37_up2513 (-60 to +20) with UP element	CAGTACAAAATTTTTTAGATGCGTTAACGATAGCGGCTCGCCGGCAGGCGGTCAAGCGGAAAATCCCGCGGCGCATCAAC
Pecf38_up1322	pVRb38_up1322	Pecf38_up1322 (-60 to +20) with UP element	CAGTACAAAATTTTTTAGATGCGTTGTACAACCCTCACGGGGGTGGACGTGTCCAACTGGCGTGGCAGAGGTTCTCGATT
Pecf39_up1413	pVRb39_up1413	Pecf39_up1413 (-60 to +20) with UP element	CAGTACAAAATTTTTTAGATGCGTTTGTCAACCGTCCACGACGCGCTGGCGTCTGGAAGGGTGACCCAGCCAGACCAGCG
Pecf41_up1141	pVRb41_up1141	Pecf41_up1141 (-60 to +20) with UP element	CAGTACAAAATTTTTTAGATGCGTTCACGTCACAAACCCGAAAGCTGAATCGTCATCCCGTTGAATCCCTCAAACACGGA
Pecf42_up4062	pVRb42_up4062	Pecf42_up4062 (-60 to +20) with UP element	CAGTACAAAATTTTTTAGATGCGTTCGCTGTCGATCCGGCCCGTCGTCGTTCGTCGTACCCCCGAGAGCCCGCGAAAGGC
			Note: Red text indicates an alteration to the natural sequence. Usually the added UP element.

## Sheet: S1.3 - Anti-sigma library
Anti-sigma	Plasmid	Cognate ECF sigma	GI_Anti Sigma	Sequence	Description	SPECIES	CLASS	PHYLUM	GENOME
AS01_3473	pVRc01_3473	ECF01_3473	109899615	MSNYDNAELLALWLEGKLTPKQRDEFEQRCIQDSQFAEQVDAAAMVKIGADDYSSSEVPQWNKAATFEPQQANNSGSWLSGVSLVTSALAIVLVLTGTQVTTSEGELRIRFGSGQSEQALVKLVDSKLDAFKQNQQDAFTLYAQTLQQQQSESASQLTNYLLSSSRKERREDFAELIKFVNQQRSDDQLFYARQLNQLQQDVYHDATGVALESIQQ	hypothetical protein Patl_3310	Pseudoalteromonas atlantica T6c	Gammaproteobacteria	Proteobacteria	Pseudoalteromonas_atlantica_T6c_uid58283
AS01_4085	pVRc01_4085	ECF01_4085	114562023	MNQSPQDLDSLIKSLPLEMQPTTDLWPEITAQLSPQSQQKTHLTRPWLIAASVAVLSLLAMLLWQRPDGNSLLPQTATITTTVPGATLNTEATLAESTLVELVDQIALTHQTQLDVFNQNQYTVSWQLSSTDAPQQIQSDISQALAELDTASKQVQAALKQQPTNQQMWQLWRWIMQRQITLLQQGQKLPFTSKRTSQGNTI	hypothetical protein Sfri_0845	Shewanella frigidimarina NCIMB 400	Gammaproteobacteria	Proteobacteria	Shewanella_frigidimarina_NCIMB_400_uid58265
AS02_915	pVRc02_915	ECF02_915	119774012	MEKTGQEWVSASVDGETDRQTLAELAADTDSHAKWQRYHLMGDAMRDELPQAMPLDLSARIAAALEDEPTILAPKVEREATQAPSRAVVVPFMRQLGQYGIAAAVALMAVVGVQNYQSTQDDAPLPVLNTRPLVGTATPVSLQTGPVANQNQGNANDQLLEQRRRINAYLQDHMLQQRLNTGAVVDDNSEVTPIPVNR	sigma-E factor negative regulatory protein	Shewanella amazonensis SB2B	Gammaproteobacteria	Proteobacteria	Shewanella_amazonensis_SB2B_uid58257
AS02_2817	pVRc02_2817	ECF02_2817	16130497	MQKEQLSALMDGETLDSELLNELAHNPEMQKTWESYHLIRDSMRGDTPEVLHFDISSRVMAAIEEEPVRQPATLIPEAQPAPHQWQKMPFWQKVRPWAAQLTQMGVAACVSLAVIVGVQHYNGQSETSQQPETPVFNTLPMMGKASPVSLGVPSEATANNGQQQQVQEQRRRINAMLQDYELQRRLHSEQLQFEQAQTQQAAVQVPGIQTLGTQSQ	anti-sigma factor	Escherichia coli K12	Gammaproteobacteria	Proteobacteria	Escherichia_coli_K_12_substr__MG1655_uid57779
AS03_1198	pVRc03_1198	ECF03_1198	29350056	MDKDFDFDNIGKRTPYRTPDNFFEETQRKILERTVDEQRKKRRLKRIIPTVIAVAAVLAGILFTPSLRYMNTDTPSASNILAVDKNNVTTDPVDKWIKELSDEELEELVSFSENDIFLN	hypothetical protein BT_4648	Bacteroides thetaiotaomicron VPI-5482		Bacteroidetes	Bacteroides_thetaiotaomicron_VPI-5482
AS03_1244	pVRc03_1244	ECF03_1244	34541011	MKQFDPDVNIRPKEDSIRHYSVPDDYFASFTDKLMAQIPAVKEENTVVVPSVALWPKLRPLLYLAASFLLMIGMFKAFSLFGVGSDTGRTTSTSAGLVALDHGDTRWSEDTDYRDFLHDNCAETVSDEWVLTDFSE	hypothetical protein PG1317	Porphyromonas gingivalis W83		Bacteroidetes	Porphyromonas_gingivalis_W83_uid57641
AS04_1609	pVRc04_1609	ECF04_1609	21673116	MNRTTEQRNAEVMKTIGLLDQMPRVEVDHLFRVRLMQRIEAMEVKKTSWSALPGGAFNPRLAFMALLLMLNIASALMLFMHGTPQATGSSGAIAESLTEDYGGPALSYYDDQTTIDR	hypothetical protein CT0277	Chlorobium tepidum TLS		Chlorobi	Chlorobium_tepidum_TLS_uid57897
AS05_965	pVRc05_965	ECF05_965	28868417	MSDQREPSERMITEAASWLALLQDEPVSAADRHAFERWRKADPGHQLALSRMQSLWGSFDELSDTPARIALRQTFAPAGSKPTSRTVQALALVGVLVCGWMSVERLPVWMADRHTDVGERSEFSLADGSQVQLNSGSALDVKFDGRQRVIELLQGELWVEVAKDVQRPFVVRTDQGTITALGTRFVVRRGEEGTTVSVLESAIAAQANTADVINVATGQQALLKDGRVQTPHALGSDDPADWTRGVLKVDDQPLSEVLQTLATYRHGLLRYDTQALAGLRVSGVFRLDDTDAALATLADNLPIKVERFTDLLVIVKPDAR	regulatory protein, putative	Pseudomonas syringae pv. tomato str. DC3000	Gammaproteobacteria	Proteobacteria	Pseudomonas_syringae_tomato_DC3000_uid57967
AS06_853	pVRc06_853	ECF06_853	26987093	MSNLPVSSRVLEAAIAWKLSLGESSGTPDERNEFMRWHAASEEHARAWRQLGAMDQRVSAAAGPARQALLQSRASLRRRIGKVGGGLAGTFLLGALLAWVGAPSLAPSYWLADQRTATGELRTLRLEDGTLLSLNTHTAVDIEYAGAQRVIVLHQGEISVETGHQDPRPLLVRTEDGRLRPLGTRFLVRREAGGTRLEVLQASVAAMPHDSGDEQVLREGQQVLMNANGLGEVGTVPAGADAWTRGMLVVDNVRLGDLLATLGQYRSGYLGVDAKVADLRVTGSFPLTNTDLALASLVPALPVKIERHTQWWVNVTSK	transmembrane sensor protein, putative	Pseudomonas putida KT2440	Gammaproteobacteria	Proteobacteria	Pseudomonas_putida_KT2440_uid57843
AS06_3576	pVRc06_3576	ECF06_3576	15595668	MSADDRHSPVRARVLDEAIAWQLLLDSGEAHPDDHRAFHRWYAAHPEHERAWEQLGGLDRHLARAANGPARNALLSGNARFKRRLRRLGGSALGLVLALGVGLGVANRYVPVRYLLADAYSATGEQRELTLPDATHVRLNSRSAIDVRFDGERRQVVLLAGEILVETAHGDPRPFVVSSADGDMRALGTRFLVRREEPGTRLTVLQSAVAARAETLSEERVIKEGQQVLILPQGLQASEAAPALAGAWAQGMLVVENARLADLVAELGRYSPALLQVDPSIADLRVTGSFPLKDTRLALQALEPSLPVRSVRHNAWWFEVVPR	probable transmembrane sensor	Pseudomonas aeruginosa PAO1	Gammaproteobacteria	Proteobacteria	Pseudomonas_aeruginosa_PAO1_uid57945
AS07_1134	pVRc07_1134	ECF07_1134	15598605	MNSPQEQQQIRQQAAEWAIRLDGGDLDRSRREALDGWLAADPRHRAALALAQRTWKQLGSLAEPRTMVQTPVASAPRRAGGRRKGWRGWAAAAAVLLALGSAWNERDAGVSWLADHSTGKGEVRILRLVDGSEVELDAQSAIDVAYDSRERRVRLLEGSAIFRAAPRAGRETRPFVVESAGGSTRALGTRFLVSRNDDGSVQVGVLEHRVAVALAHPRTGTVGRRELGEGESLRYSAEGGVEAPLGGRLDDLTSWRRGLLVFDEQPLGEVVARLNRYRPGHLLVAPGALAQRRVSGVFRVADLEASLQSISDELGVRSLGLAGVTLLY	probable transmembrane sensor	Pseudomonas aeruginosa PAO1	Gammaproteobacteria	Proteobacteria	Pseudomonas_aeruginosa_PAO1_uid57945
AS08_3580	pVRc08_3580	ECF08_3580	15595873	MTASDSAADETGDLRHEAHAWVISLTSGRVTQGDARAFRQWCARSPQHLRAFVEARDLWQALGSAAALPLEPPAVAQIAPRRFGRRWFVGGALAASVALFVLRPSLLDHGLGGADYVTAVGEQRQVQVSGETRIEMNTRTRLNVRRNQEQQETIELLGGEAEIIASHPPQSSLRVMAGSAWLSASRARFNVRSSGDVCVVTCLEGSVRLEHLGQRLDLQAGQQLTFDERRNGPPVPFDVAEVMAWRERMLVFNDVPLATVIDEINRYRPGMLLLLDKALGRRRVQARFSLDQLADVATLIRDAYGIEVTRLPGGVVLLG	probable transmembrane sensor	Pseudomonas aeruginosa PAO1	Gammaproteobacteria	Proteobacteria	Pseudomonas_aeruginosa_PAO1_uid57945
AS08_3627	pVRc08_3627	ECF08_3627	70730115	MNIFSISTPQASADQQLLNEARDWLVLLTSGQATAADARALRQWCGQSPQHAAAFEQTKALWHCLQPAAALLEQQARPRHFGRRAFLGGALAASAALFMVRLTVPGGFAGLTADFATEVGEQRRVDLAEGVSLELNTQTRISRRDLGAGEQGIELLEGEVEVFSQRLQPLKVQAGEGWLSARQARFNLRNTDHQVCVTCIEGSLQVDVAGRSIGLDSGRQLTYDPRSIGEPQVVDIHSVIAWREQVLVFDNASLNTVISEINRYRPGMLVLLNAELGKRKVQARFNLNQLAGVALLIRDAYGAKCTELPGGVVLLS	sigma factor regulatory protein, FecR/PupR family	Pseudomonas fluorescens Pf-5	Gammaproteobacteria	Proteobacteria	Pseudomonas_fluorescens_Pf_5_uid57937
AS09_1009	pVRc09_1009	ECF09_1009	70730972	MWQAAMDWLLQCHSAPDDALLQQAHARWLAADERHAVAWRKAEKVWLLSGGLAPLEPPVPQPLPTPLRARRNRPRRALKALALAACLLLLAGPTPPTAHTSPAGEHRQVLLSDGSRIELGSDSAIRVDFEPGTRAVTLLRGQAFFEVSHDASRPFTVQAADVKVRVIGTAFDVDLSRTAVVVAVQSGAVQVRDGRGELAVPALGPGDSLRLGLDQGPPQRGRLLPGQVAPWRQWQLLVNDRPLSEVVEALQDYYPGVLLLTDPALGERRITASLNLRSPVSALQLAIAPLGGHLRQWGPYLTLIRKEPQVPAKQ	sigma factor regulatory protein, FecR/PupR family [Is 70730971 really Group 40?]	Pseudomonas fluorescens Pf-5	Gammaproteobacteria	Proteobacteria	Pseudomonas_fluorescens_Pf_5_uid57937
AS10_3486	pVRc10_3486	ECF10_3486	77360765	MSNIHQFTPKDLILETAANWISAIDRGLNKVEKEQFKLWMLQSNAHQDAVYELAKLWDELSVLNELSTLFPHKNNTEEKSKWVFSYGIAASLFAALMICSYLLVNLETGYNQALAKVNYTKIYKTKVGEQATYVLPDGTIVQLNTNSLLEVAYSKGRRQLLLSRGEGRFNVAKDATRPFSVMAGDKSFTALGTVFNVQRNTSSHLELVVTEGKVMITDPSVAVDANDFKAYQLADNSTQKIRKINANIVLSGEKAIIEKSVTAPIKRLSADDVQRDLAWQNGMLIFNGEQLSDALNEVSRYTATRFELSSAELANIKVAGVFKAGDVAGLLESLKTNFSIDHERLGEHVVSLKRQTKS	transmembrane sensor	Pseudoalteromonas haloplanktis TAC125	Gammaproteobacteria	Proteobacteria	Pseudoalteromonas_haloplanktis_TAC125_uid58431
AS11_987	pVRc11_987	ECF11_987	28899131	MNKHPDNNLLEAYASGSIDAVSGLVVATHLETCSKCRAYVNQVEASQANTVSESPSEYSPEFDDMLNDIINAEPVNDNVVIQDTAFVNVAGKSFELPKTLVRFSDLVGSWRSYGGKVFSAQIDLGEDARVSLMYIGENVQIPQHTHRGLESTLVLHGGFSDEDGQYEEGDLMVRDASVKHSPFTQEGEDCLCLTVLTEPMIFTQGVARIFNLFGKGLYP	putative transcriptional activator ChrR	Vibrio parahaemolyticus RIMD 2210633	Gammaproteobacteria	Proteobacteria	Vibrio_parahaemolyticus_RIMD_2210633_uid57969
AS11_3726	pVRc11_3726	ECF11_3726	28868259	MGPLHHPDDATLISYAAGALSQVIAVVTAAHLERCAECRARLRQAEQIGGVLMQQSISRVVPLKSRMAMLARLDEQETSVDSVMHAMPAANHDPDLLPHCMHAHFGRHLSTLKWKTLIPGVQRVSAQGIEQGNLMLLKIAPGVSMPVHSHESGEMTMVLKGAYHDVQGEFGLNDVADLDSHIQHQPIAYPDRECICVLAAESKLRFHGWMARMMQPFFGI	transcriptional activator ChrR	Pseudomonas syringae pv. tomato str. DC3000	Gammaproteobacteria	Proteobacteria	Pseudomonas_syringae_tomato_DC3000_uid57967
AS12_807	pVRc12_807	ECF12_807	86158801	MRTDSTLTAAMDCRELERSIDAYLDGEFDERERAEAEAHLATCTPCRAMADRQGALRLALRAKLREAMASPAAAGCAPPHLRARVRTSLAHERRPLWRRVLQPVPVAAVAACAMGVLVVLAGHRGDTALVDDAIRVHHRALPLEVDAAAMPGWFAGKLDFHPALPHFAGAVARLEGARLSNLREWPAAYVRYQLPRGQAGLFIVDDPDRRFDTPGREVKVGPQVVRVVNARGYNVAVWRQDEIVYSLVSDLDEDALFKLVQAAQAEAAAGR	putative transmembrane transcriptional regulator (anti-sigma factor)	Anaeromyxobacter dehalogenans 2CP-C	Deltaproteobacteria	Proteobacteria	Anaeromyxobacter_dehalogenans_2CP_C_uid58135
AS12_808	pVRc12_808	ECF12_808	108758875	MNCQDLERLLYPYLDGEFQPEERVDLETHLSGCADCRRRAEEEKQMQQALRRAARHSVSGMRAPASLRAGIQVGLKQEQRRVQFGVWLRAGAMALVVVTVGGGWAAFHAEQRLSAARTEAVQRHSKSKALPFEIASNTPEQVEEWFKDKVDPRITVPQIPKAKPLGGRISILNGREVAYISYETLPDNEGEPSRRLGVFVLPGDNEVVIPKFQALQAVEVDSAQGFNVVTWRDDEIVYEMVTDMDESDIRRMLAERDSGEKLARKSAPEADEPLYSLPPAPRTPHSWPPISVEPVTYPTYPQ	putative transmembrane regulator PrtR	Myxococcus xanthus DK 1622	Deltaproteobacteria	Proteobacteria	Myxococcus_xanthus_DK_1622_uid58003
AS13_1025	pVRc13_1025	ECF13_1025	37524104	MLSCYQATRLMSQALDEKIVLSQHVQLMLHLKICDGCRNFRQQLADLRTMTSAFARGENENQNKVT	hypothetical protein plu0078	Photorhabdus luminescens subsp. laumondii TTO1	Gammaproteobacteria	Proteobacteria	Photorhabdus_luminescens
AS13_1146	pVRc13_1146	ECF13_1146	33152899	MNCEHASELISLNCEQKLKVKDSLQLQIHLWLCPKCRHFKKNNNEMRKLLQNYCDPKSNCEKET	hypothetical protein HD1918	Haemophilus ducreyi 35000HP	Gammaproteobacteria	Proteobacteria	Haemophilus_ducreyi_35000HP_uid57625
AS14_1324	pVRc14_1324	ECF14_1324	21223517	MSGSRPEPEGHLAEQHLGDRLSALVDGELGHDARERVLAHVATCPKCKAEVDAQRRLKNVFAEAAPPAPSESFLARLQGLPGGGDSDGGGSPFSGLPGGFGASAASGVFGPRRDERFEFDYVPAGSHTPVLPSATSGRGFRIHEVGRHESDRSASRGLRFAFAAAGAVSLAAIALGGVTLGTPDTTTEARGSGSGSNVTPLRTPGSAAATGSESQRRRTAGPLLGQGQRALGDLPVASTTASAPLLPGMPAPAGGDARQQAVRALTTPVTAGAAAMSPLIRPLEAVPPLSLSSWSAAPEVRPPGLLAAPDPAPSPYPAASPAASSSPLR	hypothetical protein SCO5148	Streptomyces coelicolor A3(2)		Actinobacteria	Streptomyces_coelicolor_A3_2__uid57801
AS14_3200	pVRc14_3200	ECF14_3200	15608362	MADPGSVGHVFRRAFSWLPAQFASQSDAPVGAPRQFRSTEHLSIEAIAAFVDGELRMNAHLRAAHHLSLCAQCAAEVDDQSRARAALRDSHPIRIPSTLLGLLSEIPRCPPEGPSKGSSGGSSQGPPDGAAAGFGDRFADGDGGNRGRQSRVRR	hypothetical protein Rv1222	Mycobacterium tuberculosis H37Rv		Actinobacteria	Mycobacterium_tuberculosis_H37Rv_uid57777
AS15_436	pVRc15_436	ECF15_436	77464849	MAQSTEPKASPQEATAKGGDNTKGKSRKELQQQIDENLRRVYEEALVQEVPDRFAMLLDQLRQKGTGK	hypothetical protein RSP_1273	Rhodobacter sphaeroides 2.4.1	Alphaproteobacteria	Proteobacteria	Rhodobacter_sphaeroides_2_4_1_uid57653
AS15_524	pVRc15_524	ECF15_524	16127706	MNFGVEDMIEHVPMEDKRKGAAALDEARLRQQAIGVKLRQMFDEVVNEPVPDEFLAILRKAERPAGGE	hypothetical protein CC_3476	Caulobacter crescentus CB15	Alphaproteobacteria	Proteobacteria	Caulobacter_crescentus_CB15_uid57891
AS16_973	pVRc16_973	ECF16_973	26987731	MKTDDLIALLAAGEGPVPRHAVGRRMAVAALGGLTAALLLTITLYGVRSDITEVAQTPLFWGKVAFPTSLALIGLWLTSRLARPGGKGAAGWKMLGLPLLLVWCGAAVSIAGAPVDARADLLFGRTWRTCALNIALLSVPAFVTVFWALKGLAPTRLRLAGAAGGLLAGSSATVAYCLHCPEMGVPFWGVWYVLGMLVPTVLGAWWGPRMLRW	hypothetical protein PP_0995	Pseudomonas putida KT2440	Gammaproteobacteria	Proteobacteria	Pseudomonas_putida_KT2440_uid57843
AS16_3622	pVRc16_3622	ECF16_3622	104782320	MMKTDELISLLATAEGPVDRHALARRLGLALLAGLLGALLLTVALYGVRSDLAEVARTPLFWAKVALPTSLALLGLWLTQRLARPGVRGGALWGLLGVPLLLVWLGAAISLFGAPPEARADLIFGRTWRTCALNITLLSTPVFIAVFWALRGLAPTRLRQAGAAGGLLAGSTATLVYCLHCPEMGVPFWGLWYLLGMLVPTLLGAVLGPRLLRW	hypothetical protein PSEEN3271	Pseudomonas entomophila L48	Gammaproteobacteria	Proteobacteria	Pseudomonas_entomophila_L48_uid58639
AS17_1458	pVRc17_1458	ECF17_1458	21221398	MQGTPAPNEHETVGAYALGILDDAEATAFEAHLATCEWCAQQLDELAGMEPMMAALADLPGTGTPAVAESLTVKPSARLSEKLVDEVAERRASKRRRNFYLVGTAAALIIGGPFAAVATTGGGGGGGDDGGGRRAEATQQAASPAESAFAAMPDRVTATDPGTQVSATVALEKKAWGTETVLELKNLKGPQKCSLIAVGKNGERETLTSWSVPDWGYGIPGATTEKAKKPLYVHGGAAFEPNQISHFEVMTFDGKRLVEVDA	hypothetical protein SCO2953	Streptomyces coelicolor A3(2)		Actinobacteria	Streptomyces_coelicolor_A3_2__uid57801
AS17_1691	pVRc17_1691	ECF17_1691	15607876	MTMPLRGLGPPDDTGVREVSTGDDHHYAMWDAAYVLGALSAADRREFEAHLAGCPECRGAVTELCGVPALLSQLDRDEVAAISESAPTVVASGLSPELLPSLLAAVHRRRRRTRLITWVASSAAAAVLAIGVLVGVQGHSAAPQRAAVSALPMAQVGTQLLASTVSISGEPWGTFINLRCVCLAPPYASHDTLAMVVVGRDGSQTRLATWLAEPGHTATPAGSISTPVDQIAAVQVVAADTGQVLLQRSL	PROBABLE CONSERVED MEMBRANE PROTEIN	Mycobacterium tuberculosis H37Rv		Actinobacteria	Mycobacterium_tuberculosis_H37Rv_uid57777
AS18_4438	pVRc18_4438	ECF18_4438	21242132	MSGTMSTPFPIDQEPPRDVLAGEYVLGLLSAEERLAAEQRIATDGQFAQAVLQWQELLAPLLEEIVAQTPPDQVWVRVRQALGFDTPLRAVPSAAPVSTTAPAAPLWNSVRFWRWASVGGLATAAVCVLALLNLRTPPAPVQPPHTGEVVQTPVTPPATNPPAATGIAMTSTLATEDGRPGYVALMDADKHTITVTPLDRTATADKVPELWLITPDGKAHSMGTFDDQRARRAQIPDQLMPMLSNEAILAVTLEPPGGAPGGVATGTVVAKGGISTLAMAP	hypothetical protein XAC1379	Xanthomonas axonopodis pv. citri str. 306	Gammaproteobacteria	Proteobacteria	Xanthomonas_axonopodis_citri_306_uid57889
AS18_4451	pVRc18_4451	ECF18_4451	21230790	MSGTMSTPFPIDQEPPRDVLAGEYVLGLLSADDRLAVEQRIATDAQFAQAVAQWQEHLAPLLEEIAAVTPADQVWTRVRQALGFDTPLHAVPASGVQSPAPPAAVPLWNSVRFWRWASAGGLATAAVCVLALLSVRAPPTAPPSGPVQNTPIVQTPPAKPPATGIAMTSTLATADGRPGYVALMDADKQVITVTPLDRTATAGKVPELWLITPDGKAHSMGVFDDQRARRASIPAPLMPMLSNEAILAVTLEPPGGAPGGVATGTVVAKGGISTLAMAP	hypothetical protein XCC1333	Xanthomonas campestris pv. campestris str. ATCC 33913	Gammaproteobacteria	Proteobacteria	Xanthomonas_campestris_ATCC_33913_uid57887
AS19_1315	pVRc19_1315	ECF19_1315	21219165	MRTEDLHSLTGAYALHALPDDEREAFERHLAGCATCEQEAREFAAATARLGLAATVVPAPALRDRVLHRVTTVRQVPPGGGTAEKARRVVPRGRGLARWALAACVAAAAGLGGTAVWQYERAQDAGQRAAQAERRAETLAGVLAAPDAESRTARLADGASGTLVVSERQDRAVFLASGMAEPPRGKVYQLWFDDHGTMRSAGLMDPGSTSQAVLMDGAVDGAAGVGITVEPAGGSKQPTSDPIALLSMPA	hypothetical protein SCO0633	Streptomyces coelicolor A3(2)		Actinobacteria	Streptomyces_coelicolor_A3_2__uid57801
AS19_3197	pVRc19_3197	ECF19_3197	15607585	MTEHTDFELLELATPYALNAVSDDERADIDRRVAAAPSPVAAAFNDEVRAVRETMAVVSAATTAEPPAHLRTAILDATKPEVRRQSRWRTAAFASAAAIAVGLGAFGLGVLTRPSPPPTVAEQVLTAPDVRTVSRPLGAGTATVVFSRDRNTGLLVMNNVAPPSRGTVYQMWLLGGAKGPRSAGTMGTAAVTPSTTATLTDLGASTALAFTVEPGTGSPQPTGTILAELPLG	hypothetical protein Rv0444c	Mycobacterium tuberculosis H37Rv		Actinobacteria	Mycobacterium_tuberculosis_H37Rv_uid57777
AS20_992	pVRc20_992	ECF20_992	70731406	MTPERFVHLADAYGADLQRWPSAERAAAQALLDCGDAQAVAALRQAHWLDSQLDRYQVPAPSPALAQRIIAAAQQPGAPFWSRYAGWLASLGWVGVGLTGVAAGMLAVALSLPLSTSAEALPSVFDQSDAEFVLSINAEEAEQ	hypothetical protein PFL_4050	Pseudomonas fluorescens Pf-5	Gammaproteobacteria	Proteobacteria	Pseudomonas_fluorescens_Pf_5_uid57937
AS21_1280	pVRc21_1280	ECF21_1280	29350129	MEEKELWMNKLKEKLGDYSEPLPASGWEQLEKELMPPVERKIYPYRKWTVAAAAVILLALGSSVSLYFLGTPAADEIRHAKTPALASVPDVLPDAQQPDMTGTTIEPVVRPVVKNRIAKAERNIPQPTANIDEPVKKEEQPSELNAQTGDRKEKEEVEPVEETKAIRHKPADTEQPRNKPRRPSSRDKLHIPAEKASSQKGTWSMGLSVGNSGGASTELGSGIPSYMSRVSMVSVSNGLLSIPNDQQLVFEDGVPYLRQANQVVDMEHHQPISFGLSVRKSLAKGFSVETGLTYTLLSSDAKFADSDQKTEQKLHYLGIPLKANWNFLDKKLFTLYVSGGGMIEKCVYGKLGTEKETVKPLQFSVSGAVGAQFNATKRVGIYVEPGVAYFFDDGSDVQT…	hypothetical protein BT_4721	Bacteroides thetaiotaomicron VPI-5482		Bacteroidetes	Bacteroides_thetaiotaomicron_VPI-5482
AS22_1147	pVRc22_1147	ECF22_1147	77748674	MELDDIAVAWRSLEQRLDQHAALAGQVLGDLRSHAARAHLRPLWLSQSAQLLCAIALSGLVAHSWLAFPEQAAAIVGGVLLQIWCVALAASAARQLWLLSQLDFARPLLQTQRALAQLRRWRTRVAPWLGVAFWVLWVAVADAAWRALTGRSLPYAWLLCNLLVGVLGGIGTWLGYRRLQRSGHPWLERLDTVHAGRSVARTETLLEQIARFQRE	hypothetical protein XAC2815	Xanthomonas axonopodis pv. citri str. 306	Gammaproteobacteria	Proteobacteria	Xanthomonas_axonopodis_citri_306_uid57889
AS22_4450	pVRc22_4450	ECF22_4450	21232075	MELDDMKHAWQTLEQRLDQQAAQTGQLLGVVHEETVRSSLRPLWVAQTAQLLCALALAIVSARSWIPHTDQPVAVIGGVLLQAWCMALAISAMVQLQLLTQFNVAGPLLRTQHALARLRRWRTRVAPWLGVAFWVLWIAVADALWRALTGQTLPTDWLVLNLLVGVAGGIGTWLGFRRLQRAQHPWLERIDRAHAGTGVIRAERMLEEIARFQRD	hypothetical protein XCC2644	Xanthomonas campestris pv. campestris str. ATCC 33913	Gammaproteobacteria	Proteobacteria	Xanthomonas_campestris_ATCC_33913_uid57887
AS23_231	pVRc23_231	ECF23_231	15895044	MDDKNLFRNYNDIVVSEEEIEKYETKKVDDDVLSKMKNKVKKLYMKVNMEEAFEKVEKQFEDDEKVEYMFWAETYGVRKYQMVCGGYYSLEGAISNDWGTKTGIVLTNKGIFGIETNDAYGVLKIKNFRFKDVEYIESKKIKNNFTVFAIKSTSGIEIKVEIYNGDRHIKFLNYIRNNNIKVNIRMIQDRKIQIAYVSIIIIIMIFIIFVISSSIMRSGITK	hypothetical protein CAC1767	Clostridium acetobutylicum ATCC 824		Firmicutes	Clostridium_acetobutylicum_ATCC_824_uid57677
AS23_1851	pVRc23_1851	ECF23_1851	30261807	MKDIYELLNDIDIDEKELEEIEASEIEKEKVKRNVKQSIRTKKKMKSWKKGVAAASILVGLSVTTLGIGFPTYAGGLPIVGDIFRFLDNGRTGLYENYKEFSTELNMTRESNGVKVTINDVISDGRTLSITYSLESEQDLGDDPIILGGLDIMDAHGSSGSGKMTKVTEKKYVGMVTTTHHDSNKKDKVNFRWNIEGIEIPDRKKSIQGHWNFALTVKSMDSKERTIGGSSEKEGIKANMEKVAMSPVSFILYYNQEVSKGARKEWDSVDVELTVKDDLGNDYSGEGNGGSGNDPYNIRWSATFQKLNENATKLIVTPRVHLRVHTPENHGGVEYVNGKEKKIEVPNKEAKKKDIVLDDIVIDLKK	hypothetical protein BA1754	Bacillus anthracis str. Ames		Firmicutes	Bacillus_anthracis_Ames_uid57909
AS25_1643_clone433	pVRc25_1643_clone43	ECF25_1643	17230773	MTTDSNFNDPCRRQFSRDLPQKMARHTNEATGAMDMVKRDRFELLSAYLGGEVTAAERRQVEDWPANDVAVQRLYSRLLKLRQGIRTMPIPTAQQSPETTAEQVFAKVNRRSRLAWKLGGAAVAACVIGAVTNWLPGRQTGIPQLAQQPQEQPTQAVTTPDALPMIALNNPVIEIPKAAVASPTKFIQPQPQLGEIPPDIN	hypothetical protein alr3281	Nostoc sp. PCC 7120		Cyanobacteria	Nostoc_PCC_7120_uid57803
AS25_1643_clone440	pVRc25_1643_clone44	ECF25_1643	17230773	MTTDSNFNDPCRRQFSRDLPQKMARHTNEATGAMDMVKRDRSELLSAYLDGEVTAAERRQVEDWLANDVAVQRLYSRLLKLRQGIRTMPIPTAQQSPETTAEQVFAKVNRRSRLAWKLGGAAVAACVIGAVTNWLPGRQTGIPQLAQQPQEQPTQAVTTPDALPMIALNNPVIEIPKAAVASPTKFIQPQPQLGEIPPDIN	hypothetical protein alr3281	Nostoc sp. PCC 7120		Cyanobacteria	Nostoc_PCC_7120_uid57803
AS25_1645	pVRc25_1645	ECF25_1645	170078576	MNESFSQRQTDGDRRRGGDLEMKKNHTSHQHHTDSETPMGHNFEQFQRLSAYFDGEATPAERKEIQHLLDTDPQVKQQYQQLRQLKQALQLLPIPTSISAQYLGQRVLARLRRSQLRTLSLWGSGAIAALFVAGVMGQMPRLNFDRFAKNDPDQQPTAALVETSPQGEEALVVALNRPVLQIPKLATTESP	hypothetical protein	Synechococcus sp. PCC 7002		Cyanobacteria	Synechococcus_PCC_7002_uid59137
AS26_837	pVRc26_837	ECF26_837	77459111	MNAPSDEQLVAYLDDELDREQRSQLDNLIADDPLLSLRVQWLSRSSLPFKAAYDELAQQAPLDRLQARLDAAPSPQKPVFSRRWFIGAAAAGVALAAVAADRLFLAWQAQQSHNWRELVGDYMALYVPQTLEHLPTDEASQLAQLRTVDARLGVSLSPAKLKLPGAQFKRAQLLEYGGVPIAQMTWLDAKYGPLALCVTRTNSGSQPLAHERRHGMNVVYWTEREHAWMLIGHHPASELEDMAKMFKTRLNV	Predicted transmembrane transcriptional regulator (anti-Sigma-factor)	Pseudomonas fluorescens PfO-1	Gammaproteobacteria	Proteobacteria	Pseudomonas_fluorescens_Pf0_1_uid57591
AS26_4464	pVRc26_4464	ECF26_4464	58581967	MKDIDESTLLAYADGALTPDQAGRVEAVLAADPQRAADVRQLQQVKARLRNGYASVLEEPIPAHLLDAARQRPPPSPQTSVVTATAPIQAPATRQHATRRWAVPTSIAAALLIGLWLWQRQPAQPAPSALLAEQGHDASGTLALALDRQLSGEQQGKIRMGLSFRAHDGRYCRSFSLQSSHAGLACRQGERWRIEAVSPLQPQRNDSELRMASSTLPAALLDAIDARIDGQALDAEGERSARARHWR	hypothetical protein XOO2344	Xanthomonas oryzae pv. oryzae KACC10331	Gammaproteobacteria	Proteobacteria	Xanthomonas_oryzae_KACC10331_uid58155
AS27_1331	pVRc27_1331	ECF27_1331	31795085	MSAADKDPDKHSADADPPLTVELLADLQAGLLDDATAARIRSRVRSDPQAQQILRALNRVRRDVAAMGADPAWGPAARPAVVDSISAALRSARPNSSPGAAHAARPHVHPVRMIAGAAGLCAVATAIGVGAVVDAPPPAPSAPTTAQHITVSKPAPVIPLSRPQVLDLLHHTPDYGPPGGPLGDPSRRTSCLSGLGYPASTPVLGAQPIDIDARPAVLLVIPADTPDKLAVFAVAPHCSAADTGLLASTVVPRA	HYPOTHETICAL ALANINE RICH PROTEIN	Mycobacterium bovis AF2122/97		Actinobacteria	Mycobacterium_bovis_AF2122_97_uid57695
AS27_4265	pVRc27_4265	ECF27_4265	21222298	MTGHPDVAEIADLAEGLLPTTRTTEVRQHLESCELCADVYASLTEIQGLLGTLPAPAPMPDDVAARIDAALAAEPPLGIADGTRVSRETSTPADRPAGHARPSSTGPGRKDRRRGGRRRIAVLGAVAAAAAIGIGSVVVSSLTEDSSSGNTAREQQTAIADTFSEGRLKDRVTNLVADGSAENGSRTPRSFGMESENGGETAENHVFKQPTVPECIRKGIGRDDAVIATEPGVYKGREALLVVLPDATNDTQVTAYIVETACVDQPAVGKAKILLEHSYARS	hypothetical protein SCO3891	Streptomyces coelicolor A3(2)		Actinobacteria	Streptomyces_coelicolor_A3_2__uid57801
AS28_1040	pVRc28_1040	ECF28_1040	15641057	MVQNTTRSSKMDELEFRRKVMSDPKQRDNDTLDMMTSSEANAKFVDDVLQLDKQIAQAFKVDVPDDLADKILFKQTTLVEDEKVIRPQFVRKAMAIAASVAFTAGLLVGQIQWGNLLISPAQASLSDMAVQHVIHEEGFVNRLDEQADMQQINAKMRPFAYKMEGDFPYHVYYLNHCGFGKDNAVHMVFQGEKGKVTLFFTPIHSAQSSLFKQEGMAGIIEPVGNASLILVGEKDENLTNIANKLMPMIQSSI	hypothetical protein VC1044	Vibrio cholerae O1 biovar eltor str. N16961	Gammaproteobacteria	Proteobacteria	Vibrio_cholerae_O1_biovar_El_Tor_N16961_uid57623
AS28_1088	pVRc28_1088	ECF28_1088	114563850	MDDLQFRRHAYGDPNNQADDFLAHLAENEDDAKFVKDLQAFDHKLTQALNISVPDGLADKLILRQQLSQHQKSKKQTRYLMAMAASVAFIVGVSFSLLRFTPVNLGENSLAHVHHETKALVMEQDIGFNDVNFKLASLEGLSDSKFIQQPGRVFYTSYCDFQGVKSLHLVMADENGNKVTLFIVPVESRIVLEEAFADNQYKGQSFQTADAYMVLVGEPASDLEFVKKEVENTFI	hypothetical protein Sfri_2685	Shewanella frigidimarina NCIMB 400	Gammaproteobacteria	Proteobacteria	Shewanella_frigidimarina_NCIMB_400_uid58265
AS30_35	pVRc30_35	ECF30_35	16079767	MDKRLQQLREEYKNVQIPKELDIIVEKALQQEPKKKRIVMWPTSAAIAAAILFTALVNINPDAAQAMSKIPVIGKIVKAITFIEIKEEKDQSSIDVKTPALSGLSNKELENSINEKYLKESQQLYKEFIQSTSKNKKGHLSIYSDYETVTDTPDLLSIRRNIETTQASSYTQSRYITIDKKNDILLTLKSLFKDERYIKVISQNIKEQMKQQMKEDPNKIYWLTDEDAEPFKTILPDQTFYITEDHKLVISFDEYEVAPGYMGVTEFTIPTGVISNLLVGERYIR	hypothetical protein BSU27130	Bacillus subtilis subsp. subtilis str. 168		Firmicutes	Bacillus_subtilis_168_uid57675
AS30_83	pVRc30_83	ECF30_83	18309340	MIDDFDRKLFEMARESKVKEPNALKYKVDYTFKKLKKNKFNFRHLGSIAAILIFCILSVGIYFPTYAMNIPILGDVVEILSNKFNLSGYEINAQNLNYQVSNEDYTLTIESAYYNGLETTFFFKIKGNAKLNKSGQYFFEANFKYNEDISYEGGLEKGEFIDDYTFAGMMTFYINPYSESKLPEKFNIKFSIPNIIADSEILAVNSDTLNLSFDITDLNVKETKINKEIQANENSILISSIKKYPTSIVIDYDEKFNNPENKLSFILWHETLGQINYLLPSTPGKLFIVPKTRSKLNVDNLIKESMPLSIGETKTFGKVGKVSIENIETKDGKTYISIRKTGDINSYDFNIIKKENINSKLNMYEYETKVIGILDTLTTYVIPDFTSDIDYLLEYEYIS…	hypothetical protein CPE0358	Clostridium perfringens str. 13		Firmicutes	Clostridium_perfringens_13_uid57681
AS31_34	pVRc31_34	ECF31_34	16080920	MNKEKLSDHLKSEWKKIDQTANPSIPNQKELLHQLSQMKAEYRKKLLQEIILFVFCALMVVSAAILAFTQAPAVFIVLQVCVLAVLPILIAAEKKRHLGECEVKRG	hypothetical protein BSU38690	Bacillus subtilis subsp. subtilis str. 168		Firmicutes	Bacillus_subtilis_168_uid57675
AS33_375	pVRc33_375	ECF33_375	27378154	MMALSKKMLEQEPSEIELLLPWHAAGTLNARDARRVEDALARDPELAKQYAAIRGEYEETIHLNESLGAPSARAMQKLFGAIDAEPARETGSLPLSARIATFFASLSPRTLAWSASLGAVALVLQAGIIGAVLMKTQPTTFQTASLSTSAPITRELGAAVAPARALVRFTPEARVADITALLDSYQASIIGDAKGGMFRLQFDKAMSQDELASLLGRMQREKFVNLAVAAP	hypothetical protein blr3043	Bradyrhizobium japonicum USDA 110	Alphaproteobacteria	Proteobacteria	Bradyrhizobium_japonicum_USDA_110_uid57599
AS33_423	pVRc33_423	ECF33_423	39934889	MMAMSNTMPDPREPGDVEALLPWYAAGTLNARDARRVADALDRDPALARQYAVILEEYASTIELNESLGAPSSRAMQKLFAAIDAEPARAPGAGQGLGARFAGFFAGLSPKALAWSASVAGLALLLQAGLIGALLTWPHAAPVQTAAYQPQREVARAPASSPAPATVSPPAAAMADRAADAGKSTPPMVMAERSGGPVVRSLAPQSGPRVLVKFAPEARASEIAALLDQYNAVVVDSSRGGLFRLQFGTQSLSKQDQETLIGRLQKEPVVSVVLSAP	hypothetical protein RPA1820	Rhodopseudomonas palustris CGA009	Alphaproteobacteria	Proteobacteria	Rhodopseudomonas_palustris_CGA009
AS34_1384	pVRc34_1384	ECF34_1384	21218752	MGHVHPSHLVELALGHASGEADVGALRHAASCPRCREELLRLTRVVTAARGAEASDLPVPPPERVWQRIALEVLPETDRVPRLRESSAHGSADERVRGSQRRWTDHAGEGLLGLALAIAVLLLRRWRIRAGSGN	hypothetical protein SCO0196	Streptomyces coelicolor A3(2)		Actinobacteria	Streptomyces_coelicolor_A3_2__uid57801
AS34_3302	pVRc34_3302	ECF34_3302	77164964	MKRKENKAWIDLALENLSEKELKELRQNLASDPQFQEELVSVKELLAAIALNLEPEPPAPELKARLLDGICGKNRFLPFLSRLTELFDLSPREAQAYLERLDDPTAWKTVLPGVQTIKIQAGPATAGAKSNFLRVLPGASFPYHTHRGLESSLLLQGCCRSEDGVINRAGDLLYQETGTAHSFQVISEQAVIAAVVCFGIDFINPPDRKR	hypothetical protein Noc_1473	Nitrosococcus oceani ATCC 19707	Gammaproteobacteria	Proteobacteria	Nitrosococcus_oceani_ATCC_19707_uid58403
AS35_1119	pVRc35_1119	ECF35_1119	24375054	MSNSTLSSEEQALHQEVSAWYFRQALEMPPERLDQDILRLAQTQLSERNVSQLTPSAMPIWRRFPWVLSSAASLVIVVGLVMLNRGQFEEDMGAPAALTMSAPMPAAHVASDVADAKVQEAEMASQARLVEDTAKQNAPKEMMMAQANMAAEENIQAKSRSLPQVARAHPEGDVQATANTDTAALMLSLARLQELIESKQIQEALALEQTLVKQYPELSHISSAKVAADDAKAIAKFKALQQQLHPLRN	hypothetical protein SO_3550	Shewanella oneidensis MR-1	Gammaproteobacteria	Proteobacteria	Shewanella_oneidensis_MR_1_uid57949
AS35_3582	pVRc35_3582	ECF35_3582	15598091	MNPQKHSASVAEEQMLAHFRAHAPQQPAPALDQAILAAARRQAAHVEPARSWWRRWLEASRRPRWQAAFASLLGVALVLGLVSHNVLDDAERQARPEVAFSDVPLRDGVAGAAAAKRAMRAPAAPAPLSGEMSEPPALLASYASSGEAPQLMAEAAPPAPAALADRPPAQAAQQAKVQAALAGDFVAQARGKAVAVKPEVLDEALGAVLALREQGKTEQAATQLAELQKRFPGENLVERLERLATIAASARKRP	hypothetical protein PA2895	Pseudomonas aeruginosa PAO1	Gammaproteobacteria	Proteobacteria	Pseudomonas_aeruginosa_PAO1_uid57945
AS37_2513	pVRc37_2513	ECF37_2513	83720011	MSSAPATKEEVDFALKVRRALDERAASLPDATTDRLAAARRAALARKKPDAAIVLVPALAGSAGTLELRPPGEPRKSLARRLARAWPLALLLAGLIGIAYWEDMQRTAELADIDAAMLSDNLPLTAYLDHGFNAYLSHTH	hypothetical protein BTH I1043	Burkholderia thailandensis E264	Betaproteobacteria	Proteobacteria	Burkholderia_thailandensis_E264_uid58081
AS38_1322	pVRc38_1322	ECF38_1322	21222028	MSDGNDARPDARDGHDPGSDARDGHDPGSHARDGHDPGAGPFDGHGPGSDAGDGDDAGPDARDGHGAPAGPAGREQRKHPHDTHDMHDTHDTHAGKGTVNHGPAAQGPDAPGADGPATDEAALRAMMQRAVREMEPSDGTLEHLRRAVPARRARKRQALVGAAAAALFLGTAVPALVHVSNATGAGADPSVAGNASQAQGGASQGKDPAGGQSGVAGTGDTPEDRDKADPKETPGGKEPGAATGAPPSGVPSASSPADVPACAPGSLGPAVASSAEPDSTGVVYGSFRVTNVSSDGCTVTGPGTVVTASLGAAEATRIGTARHAAGDAAAGLPDPSLETASLALAPGAAYEVQFAWVPSETCPTTGGTTGGGSGGPSPDPSPTADTTAAGGTSAGGGEA…	hypothetical protein SCO3612	Streptomyces coelicolor A3(2)		Actinobacteria	Streptomyces_coelicolor_A3_2__uid57801
AS38_1442	pVRc38_1442	ECF38_1442	152967345	MSDRTPLGPLPDPDGDGELSPTARRLREALAARAAGVHPTDRLEEIHVTSRADRRRSRTRAVVAAAGVAAVVVVGGGGYALAQRDGGSVRTVAGSPAAAPASSTTTTAAGAGTPGATAPAAAPAPATASGSTGPATAATSAPATSTPTGAAAPALPTGAARVPVYWTGGGKLFREFTPVPGGRDDATNALQVLLGGTAADADYRTSWGVDPAAEVTRDGSGAYVVDVSAAAVSTPLSAPEAELAVQQLVHTVTAAGGGSAPVRLLVDGREGATVFGSHRVPAAVERAPQVDVQAPAWITQVTPGAGSVTVAGVGTAFEGTLLCTLTDAAGVEVAREPVQAGANGTFGEFSLAVAAPAGTYTVAVFAPDESGGEGPVAVGDTKTVTVR	hypothetical protein Krad 3401	Kineococcus radiotolerans SRS30216		Actinobacteria	Kineococcus_radiotolerans_SRS30216_uid58067
AS39_1438	pVRc39_1438	ECF39_1438	21223368	MLENERQDPFEDRLGTALRDAGDGFEADRAALVTAGRARGRRALLRRRAAVVGGVAGVALAGVGGVLVLPADHPAGPDRSGTASAPSAGDATTAAASFTGDDLLHELKGLLPPGTYGEESARGSDHQLGPTAQLVYDDGAGAAAIGMGFARVEPGSAQVRELMACPDHNITPYDDCSSDRLPDGSLLKLYQGYEYPDLRVDTKRWTADLVTAEGQHVSVSEWNSPAEKGAPVSREEPPLSTERLRELVTAGVWREVVDAVPKSRKPPRSAAPRTERPEVSGKSVGDTLAALLPRKLDVVSRGGQESEYAYVVVDDGRGRSLVQINVQHGMADVAGQLYADGETLPDGTRVATRQGPGEKAGSGVVMWTVDTLRPGPAGFRVVISAFNTGDQNKDATRDA…	hypothetical protein SCO4995	Streptomyces coelicolor A3(2)		Actinobacteria	Streptomyces_coelicolor_A3_2__uid57801
AS40_1380	pVRc40_1380	ECF40_1380	62389492	MTRRLHGGEQDGQEHVKGQLKQLFDDDAFLTDLSRGVDPSEGDDALAGLLLDLTKEAQEPPATMPDWSTLLPGILDQDQDLPVESTSDTTVMQASNPATQEFAPVSISDTPNTATNSADADESATVVPLAARREKRAKSGSSGVHSLDASATQRKSHPFLSGLVGAAAATLVIAGGGAAVYNADENSPLYGMNQQLFGNQDSPSVVELASTLEEVDSRTASGDVEGARALLEQARAMLDGMAPPRKAPSEATRTVESEPGTQTLTATVTESASPEPPVTETQTVTSTEVQTVTTTAVAPPVWTPNPEPTTTAAPTSTPSTGGGEGTGNDGDSGLVPPQTPGN	hypothetical protein cg0697	Corynebacterium glutamicum ATCC 13032		Actinobacteria	Corynebacterium_glutamicum_ATCC_13032_Bielefeld
AS40_3198	pVRc40_3198	ECF40_3198	15610549	MREFGNPLGDRPPLDELARTDLLLDALAEREEVDFADPRDDALAALLGQWRDDLRWPPASALVSQDEAVAALRAGVAQRRRARRSLAAVGSVAAALLVLSGFGAVVADARPGDLLYGLHAMMFNRSRVSDDQIVLSAKANLAKVEQMIAQGQWAEAQDELAEVSSTVQAVTDGSRRQDLINEVNLLNTKVETRDPNATLRPGSPSNPAAPGSVGNSWTPLAPVVEPPTPPTPASAAEPSMSAGVSESPMPNSTSTVAASPSTPSSKPEPGSIDPSLEPADEATNPAGQPAPETPVSPTH	hypothetical protein Rv3413c	Mycobacterium tuberculosis H37Rv		Actinobacteria	Mycobacterium_tuberculosis_H37Rv_uid57777

## Sheet: S1.4 - Plasmid reference
Name	Ori	Resistance	Description
pVRa series	pBR322	AmpR	Expresses ECF sigma factors from pT7 promoter. Specified in Table S1.1.
pVRb series	pSC101	KanR	Drives sfGFP from ECF sigma promoters. Specified in Table S1.2.
pVRc series	p15A	CamR	Expresses anti-sigma factors from pLux promoter. Specified in Table S1.3.
pTS series	p15A*	SpecR	Plasmids that express chimeric sigma factors
pTSa01	p15A*	SpecR	negative control, no sigma factor
pTSa02	p15A*	SpecR	Expresses ECF02_2817
pTSa03	p15A*	SpecR	Expresses ECF11_3726
pTSa04	p15A*	SpecR	Expresses ECF02-11 #1
pTSa05	p15A*	SpecR	Expresses ECF02-11 #2
pTSa06	p15A*	SpecR	Expresses ECF02-11 #3
pTSa07	p15A*	SpecR	Expresses ECF02-11 #4
pTSa08	p15A*	SpecR	Expresses ECF02-11 #5
pTSa09	p15A*	SpecR	Expresses ECF02-11 #6
pTSa10	p15A*	SpecR	Expresses ECF11-02 #1
pTSa11	p15A*	SpecR	Expresses ECF11-02 #2
pTSa12	p15A*	SpecR	Expresses ECF11-02 #3
pTSa13	p15A*	SpecR	Expresses ECF11-02 #4
pTSa14	p15A*	SpecR	Expresses ECF11-02 #5
pTSa15	p15A*	SpecR	Expresses ECF11-02 #6
pTSb series	pSC101	KanR	Reporter plasmids for chimeric sigma factors
pTSBb01	pSC101	KanR	(-) control, no reporter
pTSBb02	pSC101	KanR	p02_rpoHP3
pTSBb03	pSC101	KanR	p11_3726 (same as pVRb11_3726)
pTSBb04	pSC101	KanR	p02-110
pTSBb05	pSC101	KanR	p02-11+1
pTSBb06	pSC101	KanR	p02-11-1
pTSBb07	pSC101	KanR	p11-020
pTSBb08	pSC101	KanR	p11-02+1
pTSBb09	pSC101	KanR	p11-02-1
pTSc series			Other plasmids
pTSc01	pBR322	AmpR	Same as pVRa series, but with sfGFP instead of a sigma factor
pTSc02	p15A	CamR	Same as pVRc series, but with sfGFP instead of an anti-sigma factor
pTSc03	p15A*	SpecR	Same as pTSa series, but with sfGFP instead of a sigma factor
pTSc04	pBR322	AmpR	Expresses both ECF20_992 and ECF34_1384 from pT7 promoters
pAG series	p15A	CamR	Plasmids for constituatively expressing the anti-sigma factor AS20_992.
pAG17	p15A	CamR	AS20_992 driven by J23117
pAG05	p15A	CamR	AS20_992 driven by J23105
pAG01	p15A	CamR	AS20_992 driven by J23101
pAG00	p15A	CamR	AS20_992 driven by J23100
pN565	pIncW	SpecR	Expresses T7* RNAP from a pTac promoter
