# Supplementary material for: Design of orthogonal genetic switches based on a crosstalk map of σs, anti-σs, and promoters
Source: Mol Syst Biol. 2013 Oct 29;9:702. doi: 10.1038/msb.2013.58 (PMC3817407; doi:10.1038/msb.2013.58)
Supplement: Supplementary Table 2 [file msb201358-s3.xlsx]

## Sheet: S2.1 - Sigma orthogonality
Average fold induction		Sigma
		ECF01_3473	ECF01_4085	ECF02_915	ECF02_2817	ECF03_1198	ECF03_1244	ECF04_1609	ECF04_1617	ECF05_965	ECF05_1054	ECF06_853	ECF06_3576	ECF07_980	ECF07_1134	ECF08_3580	ECF08_3627	ECF09_1009	ECF09_3581	ECF10_2914	ECF10_3486	ECF11_987	ECF11_3726	ECF12_807	ECF12_808	ECF13_1025	ECF13_1146	ECF14_1324	ECF14_3200	ECF15_436	ECF15_524	ECF16_973	ECF16_3622	ECF17_1458	ECF17_1691	ECF18_4438	ECF18_4451	ECF19_1315	ECF19_3197	ECF20_992	ECF20_2913	ECF21_1280	ECF21_2825	ECF22_1147	ECF22_4450	ECF23_231	ECF23_1851	ECF24_69	ECF24_1034
Promoter	Pecf01_syn20	1.01825	0.995172	1.16005	1.15711	1.20297	1.20923	1.15279	1.30929	0.994921	1.00924	0.995298	1.00454	1.16945	1.02074	1.22831	1.18127	1.20368	0.958204	1.12786	0.994047	180.294	123.839	1.22238	0.992115	0.98958	1.02634	11.2546	7.03586	14.3638	39.5623	7.93301	7.4448	360.27	2.66584	2.85181	2.42801	1.0128	1.01832	1.01004	47.4292	1.47079	0.985907	1.11919	6.70297	4.44266	10.8346	0.989474	1.01201
	Pecf02_2817	1.48721	0.729989	18.5247	28.8358	2.65056	0.582532	0.50989	1.31587	0.950335	0.653905	0.836502	0.788436	0.433498	0.377118	1.45699	1.68687	1.02969	0.520041	2.46619	0.660419	1.39491	0.972955	0.87303	1.14779	0.732955	0.903024	1.52104	0.942795	1.09256	1.48723	1.50413	1.84506	1.22637	2.45495	1.09876	1.51259	0.698066	2.72997	0.911038	0.64423	1.65103	0.811131	0.673545	0.954388	0.916405	1.58487	1.65812	3.25451
	Pecf03_up1198	1.0147	1.0889	12.1986	14.506	314.084	27.6932	1.1385	1.5201	0.982469	0.97727	0.977593	1.03924	1.60422	0.945898	1.41815	1.22824	1.20691	1.24384	1.37086	0.93999	2.04065	1.06754	1.00628	0.96956	0.923861	1.03153	4.90611	4.43238	1.60753	7.68424	1.51906	1.18703	2.66527	0.960401	0.97851	1.01201	0.937302	0.939813	1.02633	0.918484	1.3843	0.99715	0.970446	1.30224	1.40829	1.40832	0.993545	0.994816
	Pecf11_3726	0.982394	1.18344	1.0821	1.13183	1.30484	1.18327	1.00541	1.09881	0.992485	1.01782	1.02134	1.038	1.16657	0.999528	1.22832	1.18512	1.20414	0.986173	1.12719	1.00305	232.987	387.036	2.08734	0.976769	0.989909	0.976769	1.44697	1.21187	1.04809	1.18464	1.22059	1.21329	1.30943	1.01735	0.974193	0.993902	0.982867	0.983811	1.03006	0.98218	1.17318	1.02323	1.03847	1.27757	1.13355	1.06806	0.989437	0.990854
	Pecf12_up807	1.00282	0.949212	1.27105	1.22051	1.04895	1.07514	1.35156	1.59728	0.962103	0.982766	0.970081	0.999237	2.07461	1.01305	1.26316	1.09959	1.21089	0.862259	1.16659	0.974274	2.51579	1.13908	0.977447	0.944099	0.976014	0.983792	28.4302	8.92841	1.98947	3.14276	1.13519	1.13079	1.05407	1.01816	0.939186	0.967728	0.984199	0.987985	1.01795	0.924456	1.10737	0.971001	1.01079	1.4254	1.12772	1.01355	0.95975	1.00814
	Pecf15_up436	0.970563	1.03899	1.14482	1.1673	1.13417	1.10597	1.29752	1.4615	0.976569	1.01561	0.980117	0.967742	1.6283	1.05146	1.29851	1.14928	1.2016	0.918785	1.23827	0.994224	1.85914	1.12199	1.01524	0.952181	0.991584	0.994224	2.64709	13.2262	137.469	110.014	1.22426	1.14773	1.10933	1.01861	0.972839	0.972839	0.973203	0.940169	0.977296	0.961009	1.20297	1.01861	1.04864	1.31571	1.14164	1.35438	0.982393	0.973384
	Pecf16_3622	0.974703	0.965071	1.04898	1.09352	1.11208	1.00426	1.25883	1.5752	0.940017	0.944479	0.941431	0.944479	1.88968	0.901354	1.21349	1.10713	1.05229	0.840464	1.10059	0.91704	1.54864	1.09772	0.946336	0.932284	0.955482	0.979829	1.51011	1.32758	1.06233	1.28096	283.525	468.226	1.14022	0.921988	0.93277	0.933698	0.92548	0.926187	0.897641	0.888937	1.0298	0.930871	0.96158	2.062	1.05693	0.972404	0.944479	0.946114
	Pecf17_up1691	0.992233	0.96415	1.05553	1.06929	1.24687	1.03232	1.31766	1.5285	0.992233	0.979075	0.98535	0.98206	1.28031	0.983278	1.54099	1.21306	1.18492	0.925344	1.24943	0.985654	17.2582	1.31602	0.997594	0.973105	0.961165	0.97012	1.64558	1.36773	1.1455	1.54745	1.213	1.16853	22.2536	45.219	1.10725	0.979684	0.952818	0.967744	1.00484	0.968048	1.17931	0.963845	0.985045	1.39606	1.10128	1.23536	0.986263	1.0018
	Pecf18_up1700	1.0174	1.0882	1.20791	1.21205	1.24227	1.24551	1.30012	1.47707	1.00241	1.00877	1.0021	1.01764	1.42562	0.995466	1.24687	1.14491	1.15186	0.914537	1.20335	0.991068	3.79484	2.08585	1.00905	1.0047	0.983949	0.972691	1.49481	1.33135	1.23439	3.92162	1.51757	1.27564	1.07679	0.978141	1.01978	1.02288	0.979721	0.967482	0.990361	0.995366	1.2036	1.0253	1.0027	1.3511	1.1476	1.06206	0.998467	0.993976
	Pecf19_up1315	0.995754	1.08053	1.792	2.2413	1.26162	1.31385	1.30135	1.50626	1.03392	0.978598	0.980365	0.993235	1.44746	0.967747	1.28706	1.11349	1.13507	0.946599	1.14435	0.979351	1.75872	1.06418	0.984902	1.00182	0.987179	0.972295	1.43622	1.28094	1.1051	1.31571	1.1891	1.12726	1.04596	0.985134	0.981367	1.01241	0.972018	0.976569	0.978607	0.956901	1.15284	0.977337	0.978843	1.28145	1.08824	1.03161	1.01144	1.03543
	Pecf20_992	0.987915	1.05777	1.03035	1.06742	1.23629	1.1691	1.43646	1.68475	0.987013	1.00023	1.00415	1.00023	1.21758	1.14579	1.256	1.19228	1.20572	0.974477	1.14245	0.980519	1.22912	1.19729	0.987013	0.980519	0.987013	0.983541	2.68313	2.1622	1.19214	1.77476	1.23841	1.17537	1.11143	0.976371	0.98309	0.977047	0.970103	0.973124	416.928	445.806	1.88614	1.01019	1.01971	1.19508	1.2619	4.52633	0.993281	0.99026
	Pecf21_up4014	10.7009	0.827154	2.14167	1.57228	0.616296	0.569754	0.351517	0.519201	4.67785	0.699591	0.724382	1.66708	11.5698	5.56414	0.839276	0.517594	0.741702	0.409297	0.426423	0.564516	0.911332	1.01269	0.833519	0.92924	0.753682	0.727363	12.234	10.7816	2.49298	11.4454	0.526273	0.424225	2.13154	1.71945	0.931017	0.953609	0.792234	0.781474	0.306715	0.290048	0.502839	3.20267	0.50666	0.451729	0.322637	0.872534	1.06135	0.935949
	Pecf22_up1147	0.962827	0.972339	1.13054	1.15523	1.14116	1.10878	1.25729	1.31647	0.983952	1.00268	1.02083	1.01488	1.18645	0.987803	1.31431	1.15494	1.1826	0.911064	1.18377	0.980976	1.33427	1.03776	0.992589	0.986053	0.990196	0.975315	1.43896	1.19363	1.07522	1.31256	1.2542	1.22362	1.06658	0.968779	0.955999	0.968487	0.975315	0.962535	0.973214	0.95419	1.10259	0.975315	54.141	267.332	1.23378	1.08683	0.971755	0.989613
	Pecf24_up69	0.937456	0.928955	1.46769	1.46811	1.19213	1.19284	1.10917	1.30527	0.967081	0.974122	0.972249	0.963373	1.2974	0.988876	1.26797	1.0955	1.31464	0.943037	1.19434	0.977416	1.33381	1.08917	0.934872	0.95783	0.960414	1.02813	1.30089	1.19834	1.18538	1.35935	1.2243	1.16992	1.10217	0.953748	1.03584	0.952998	0.946331	0.943748	0.977456	1.03771	1.2616	1.01996	0.984458	1.13288	1.07809	1.13992	0.965957	0.96929
	Pecf25_up4311	5.07783	0.948621	17.6159	23.3252	1.23082	1.00707	1.62723	1.69724	0.911407	0.894628	0.889531	0.949724	10.526	6.95011	2.30854	1.17325	1.43102	0.887958	1.15779	0.888297	2.18173	1.35481	0.926529	0.937278	0.920838	0.901722	320.876	339.802	88.1328	82.7125	1.25711	1.07007	1.21535	1.3187	0.907328	0.948236	0.92619	0.906989	0.856481	0.845223	1.22304	0.937448	0.886131	1.23536	0.95257	1.02109	1.11263	0.978949
	Pecf26_up601	0.998657	0.995208	1.12634	1.12953	1.23893	1.2195	1.33887	1.58732	1.00198	0.979998	0.998657	1.01118	1.93993	1.24353	1.67014	1.37197	7.14293	1.82542	1.30462	0.989328	2.09637	1.1202	43.4729	6.33868	1.03329	0.983193	169.379	72.72	3.31288	21.0608	1.30308	1.19497	30.0287	1.11572	0.974117	1.00479	0.973863	0.97987	1.0586	1.5316	2.24178	0.992522	0.979998	1.322	1.35548	12.4302	0.986387	0.955076
	Pecf27_up4265	0.971154	0.936273	1.11061	1.10714	1.00971	1.0804	1.28002	1.59904	0.956148	0.953881	0.939408	0.987361	1.66032	0.980758	1.13683	1.00437	1.01571	0.815957	1.03018	0.980224	2.15407	1.05493	1.21659	0.959482	1.00884	1.0111	1.32497	1.20439	1.06806	1.26888	1.11242	1.10115	1.00477	1.05472	0.923734	1.18257	0.997299	0.988428	0.895791	0.881517	1.1597	0.940609	0.959951	1.31531	0.986629	1.00837	1.03045	1.04999
	Pecf29_up371	0.640927	0.936398	31.3205	49.4811	3.37626	1.00488	0.734475	1.23453	0.981913	0.787029	0.905139	1.79673	0.738504	0.520935	1.66792	1.26161	1.19113	0.693419	1.86054	0.626604	1.91764	0.908363	0.931932	1.00601	0.851662	0.673625	1.04975	0.778235	4.34618	4.07541	1.77469	1.80472	1.46604	0.693838	1.41763	1.74055	0.828031	0.890496	0.573302	0.534123	2.04934	0.730132	0.719448	1.50703	0.99614	1.6251	1.21248	1.12305
	Pecf30_2079	60.3464	1.29048	36.2308	36.4044	2.07626	2.19428	4.00104	3.75007	1.46982	0.97981	1.02262	1.65979	19.7758	17.5705	2.99736	1.78652	6.42702	7.306	1.74344	0.955901	22.0779	1.77223	1.04405	1.05856	0.970413	1.62696	50.492	27.501	1.24384	2.46454	1.52754	1.42773	2.57216	5.18392	0.969686	1.04399	0.958277	0.94139	0.974592	0.996541	1.44053	0.960911	0.915054	1.38183	1.10757	2.30698	1.05138	1.12021
	Pecf31_34	1.77099	1.04603	14.0876	30.5963	1.26674	1.25912	113.577	18.9091	1.6958	0.988714	1.00975	1.08948	34.4768	24.2741	5.01821	1.91288	3.05427	1.20709	1.15248	0.987984	3.48863	1.32971	0.981005	1.00434	0.993414	1.71053	3.25263	2.03994	1.24643	5.00536	1.20586	1.13973	39.3978	11.1687	1.03514	1.01551	0.98112	0.997822	0.986102	0.973555	1.20229	1.00602	0.985224	1.15851	1.11645	1.09147	1.02199	0.996144
	Pecf32_1122	1.05919	0.996094	1.18797	1.1569	1.20825	1.21107	1.36849	1.67917	1.01847	1.04157	1.0373	1.02507	1.34726	1.00012	1.33227	1.2035	1.18185	0.943137	1.19593	1.00672	1.5685	1.11884	1.02531	1.00905	0.996336	1.00012	1.45381	1.30354	1.14185	1.39383	1.24825	1.16093	1.05075	0.997063	1.00575	0.999394	0.983619	0.990462	1.01211	0.965029	1.18709	1.0093	1.01895	1.30854	1.12696	1.08535	1.00624	0.993278
	Pecf33_375	1.19998	1.00543	1.16951	1.17757	1.32293	1.10965	0.965455	1.11204	0.983019	1.0318	1.00659	1.01103	1.10451	0.937564	1.27735	1.19548	1.18072	0.880436	1.13439	1.01021	1.07452	1.1261	1.00338	0.978643	0.98582	0.96067	1.56089	1.37112	1.13439	1.46401	1.28774	1.20307	1.03058	1.00216	0.975024	0.983428	0.98582	0.978234	0.943515	0.880785	1.19164	1.00502	1.02264	1.15359	1.05047	1.06337	1.01821	0.979052
	Pecf37_up2513	0.925933	1.02165	1.04843	1.10018	1.03949	1.09674	1.20046	1.2719	0.919748	0.935318	0.946309	0.979969	1.21214	0.910819	1.16908	1.0656	1.15215	0.852427	1.13474	0.917229	1.86372	1.03034	1.13727	0.956384	0.924786	0.913795	6.93977	3.58896	1.39623	1.47888	1.12283	1.06467	1.10819	0.929823	0.929366	0.944015	0.91998	0.911277	0.920887	0.912873	1.11459	0.931885	0.931195	1.23893	0.976985	1.05735	0.930281	0.928219
	Pecf38_up1322	1.00883	1.02909	9.93462	8.45048	1.31691	1.71786	1.42311	1.78232	0.971783	0.967584	0.996314	1.04761	1.3969	0.9102	1.44317	1.16623	1.08851	0.851131	1.19398	0.913418	2.60444	1.18722	0.989327	1.00946	0.95718	0.928098	1.71901	1.45557	1.23993	2.0283	1.23558	1.11661	1.09236	0.946546	0.943052	0.980731	0.939911	0.915655	0.910124	0.891675	1.20866	0.965776	0.914675	1.42849	1.29014	1.18365	1.07595	1.16893
	Pecf39_up1413	2.62868	0.993057	1.15569	1.15181	1.14224	1.21054	1.37738	1.57418	0.989216	0.993731	1.01324	1.05221	1.89815	1.05771	1.29091	1.1014	1.12892	0.89177	1.36322	0.963144	2.20701	1.06446	0.972912	1.04681	0.972455	0.96236	1.46907	1.28327	1.10539	1.44103	1.18071	1.08537	1.01682	0.960585	0.96698	1.12429	0.966588	0.960761	0.978623	0.936177	1.19923	0.983178	1.01292	1.33557	1.09332	1.05446	0.986873	1.06315
	Pecf41_up1141	1.01133	1.00133	1.29075	1.25431	1.2926	1.30012	1.21493	1.3648	1.02867	1.01489	1.02155	1.04489	2.24383	1.18872	1.55021	1.28922	1.7149	1.08336	1.25255	1.00155	1.58693	1.04624	1.01511	0.99777	1.00133	1.11714	1.51242	1.24431	1.08336	1.34278	1.273	1.19408	1.08093	1.00133	1.008	0.991103	0.98777	0.991329	1.07471	1.002	1.21899	1.00466	1.00845	1.27278	1.14426	1.16764	1.00155	0.994887
	Pecf42_up4062	0.976478	1.03895	1.09646	1.11338	1.26347	1.23112	1.16143	1.37424	1.02278	0.986683	1.00585	1.03572	2.55334	1.07879	1.67095	1.30654	5.878	1.32821	1.29036	0.993155	1.81283	1.13927	0.976478	0.976726	0.969757	0.986683	1.38744	1.17263	1.04319	1.2829	1.24829	1.2112	1.07081	0.975982	0.989423	0.970006	0.972994	0.966273	1.0514	0.980458	1.2097	0.983447	0.990415	1.29285	1.12907	1.1425	0.97349	0.973242
Standard Deviation		Sigma
		ECF01_3473	ECF01_4085	ECF02_915	ECF02_2817	ECF03_1198	ECF03_1244	ECF04_1609	ECF04_1617	ECF05_965	ECF05_1054	ECF06_853	ECF06_3576	ECF07_980	ECF07_1134	ECF08_3580	ECF08_3627	ECF09_1009	ECF09_3581	ECF10_2914	ECF10_3486	ECF11_987	ECF11_3726	ECF12_807	ECF12_808	ECF13_1025	ECF13_1146	ECF14_1324	ECF14_3200	ECF15_436	ECF15_524	ECF16_973	ECF16_3622	ECF17_1458	ECF17_1691	ECF18_4438	ECF18_4451	ECF19_1315	ECF19_3197	ECF20_992	ECF20_2913	ECF21_1280	ECF21_2825	ECF22_1147	ECF22_4450	ECF23_231	ECF23_1851	ECF24_69	ECF24_1034
Promoter	Pecf01_syn20	0.0115107	0.0124874	0.125641	0.0478364	0.027974	0.132066	0.104888	0.094963	0.0146348	0.0197899	0.0161231	0.0282111	0.0911422	0.0733391	0.106876	0.00451405	0.0712171	0.0695495	0.0708303	0.00877505	61.9978	8.492	0.180357	0.031031	0.0317629	0.0490045	2.92612	0.598317	2.19045	13.2349	3.80998	1.85252	205.308	0.660612	0.214843	0.136311	0.0324703	0.0807098	0.0696919	20.9873	0.159527	0.0245565	0.0218245	2.13162	1.89792	2.34866	0.00497072	0.0470177
	Pecf02_2817	1.27916	0.0309584	16.6812	17.5464	2.1907	0.326723	0.301614	1.09534	0.291291	0.143223	0.284488	0.152714	0.295127	0.10853	1.10883	1.60937	0.796948	0.28726	2.21174	0.035469	1.11673	0.35518	0.0437342	0.14521	0.185901	0.121195	1.23131	0.269995	0.55623	1.30577	1.25524	1.8384	0.894329	2.28091	0.0198246	0.162957	0.062127	2.77086	0.895506	0.588361	1.47362	0.328357	0.0310335	0.727667	0.195457	1.00789	0.824392	3.47865
	Pecf03_up1198	0.024836	0.178405	8.90392	8.68214	82.7267	9.42101	0.0702488	0.123646	0.100825	0.0853683	0.0519486	0.0433432	0.162599	0.000479291	0.0929389	0.026971	0.011296	0.0733424	0.0989954	0.0164375	0.0802921	0.018529	0.0291387	0.0582556	0.00637239	0.0162305	0.657402	0.384555	0.182468	2.43861	0.292378	0.00921546	0.38974	0.0276355	0.0303914	0.0210343	0.0126359	0.0242913	0.000773401	0.0139757	0.118004	0.0648568	0.0189865	0.0667848	0.0384631	0.160072	0.0212849	0.0453475
	Pecf11_3726	0.0248981	0.119997	0.0563548	0.106758	0.146535	0.0694718	0.0421446	0.0793704	0.0192505	0.035161	0.0301814	0.0238658	0.0662533	0.00929125	0.0555653	0.0227727	0.0299992	0.0494319	0.0591482	0.00431163	77.5243	107.153	1.23896	0.00698362	0.00564762	0.00698362	0.0146352	0.0108094	0.0182181	0.0320639	0.096374	0.0170643	0.148781	0.0444523	0.00661926	0.00862325	0.0156069	0.00297563	0.077002	0.035161	0.0638242	0.00698362	0.0145745	0.00412945	0.119875	0.0531362	0.0149389	0.0129349
	Pecf12_up807	0.0792066	0.0485328	0.458549	0.356987	0.00600023	0.196539	0.444521	0.53626	0.0968533	0.0809412	0.0855697	0.104234	0.872795	0.131288	0.0637458	0.0355235	0.117704	0.0383997	0.0126465	0.0463646	0.255523	0.219256	0.0884636	0.109004	0.0638697	0.172661	0.941187	0.913663	0.301056	0.134191	0.0783481	0.0646042	0.106553	0.0708169	0.0494001	0.0822421	0.105535	0.133456	0.0178679	0.0436123	0.144315	0.0643034	0.067923	0.00733656	0.0375324	0.00412405	0.0935257	0.0716842
	Pecf15_up436	0.00340833	0.0169199	0.0967181	0.0564403	0.134534	0.0327578	0.186552	0.328376	0.0119021	0.0671116	0.0101033	0.00958931	0.483198	0.126825	0.0102115	0.030959	0.0419008	0.0337857	0.0863985	0.0548849	0.0640955	0.154497	0.0846131	0.00457149	0.0331365	0.0548849	0.545806	1.29246	34.0725	1.55133	0.00712774	0.0432939	0.0195032	0.0713585	0.0426582	0.0426582	0.0251567	0.021559	0.0231009	0.0169199	0.124904	0.0713585	0.113827	0.0939861	0.101222	0.021275	0.0291466	0.016406
	Pecf16_3622	0.0271521	0.0195891	0.00028273	0.0229617	0.108821	0.0888276	0.279801	0.296058	0.0244662	0.044025	0.0397134	0.044025	0.818411	0.0360278	0.0259707	0.0554554	0.0640181	0.122139	0.0991977	0.0052204	0.0174485	0.0174687	0.00690668	0.0267785	0.0198416	0.0318374	0.169517	0.109709	0.0277782	0.0696525	281.964	132.703	0.155249	0.0585856	0.0605849	0.0420257	0.0105317	0.0181553	0.110265	0.0449641	0.0785786	0.0115313	0.0284648	0.674068	0.0287778	0.116636	0.044025	0.0330895
	Pecf17_up1691	0.00168028	0.00417987	0.0692248	0.0328696	0.125382	0.0752516	0.36551	0.058907	0.00168028	0.0169278	0.0164973	0.0211493	0.0966925	0.0143449	0.151003	0.0522415	0.038216	0.0590598	0.0736269	0.00762376	3.28655	0.13988	0.0245099	0.00848473	0.00840141	0.00426319	0.112843	0.0920683	0.00108316	0.327613	0.0407156	0.031481	12.7703	5.70601	0.0214132	0.000819311	0.0388131	0.0177054	0.0954983	0.026579	0.0720577	0.00469368	0.0253709	0.178651	0.0129701	0.118856	0.0101233	0.00676278
	Pecf18_up1700	0.0520728	0.163024	0.200277	0.208413	0.172502	0.203086	0.103437	0.150438	0.024516	0.0492232	0.0454416	0.0759134	0.360588	0.0432402	0.069156	0.0708386	0.0285409	0.0568646	0.0464513	0.0493108	0.252675	0.366877	0.037429	0.053211	0.0365587	0.0338121	0.0444023	0.0429702	0.125379	0.0721391	0.214518	0.0447668	0.0561842	0.0404261	0.0396372	0.0561482	0.0475356	0.0457396	0.0547825	0.0722744	0.126087	0.0635747	0.0558791	0.0770025	0.183948	0.0633925	0.0410116	0.0302308
	Pecf19_up1315	0.0423604	0.114317	0.516352	0.718631	0.115848	0.254288	0.241376	0.3156	0.0967311	0.036536	0.0372448	0.0336964	0.224678	0.0697461	0.110006	0.104962	0.0256908	0.0996539	0.0685006	0.0323328	0.620473	0.0481581	0.0314057	0.0375934	0.0433475	0.0419151	0.0803591	0.0256934	0.0589116	0.0473415	0.0418839	0.0585849	0.016685	0.0299587	0.038009	0.0447822	0.027603	0.029663	0.095334	0.0582283	0.0974985	0.0357722	0.0349101	0.0580013	0.181199	0.084107	0.0615133	0.117187
	Pecf20_992	0.0563747	0.111155	0.00618591	0.0126907	0.0586705	0.0554819	0.273519	0.133603	0.0183664	0.00950207	0.0334167	0.00950207	0.0228942	0.0785036	0.0406229	0.0423448	0.0429825	0.055737	0.0637085	0.0275496	0.0393475	0.170973	0.0183664	0.0275496	0.0183664	0.0134559	0.48486	0.376703	0.104778	0.300176	0.00656854	0.0367966	0.0290164	0.00586705	0.00554819	0.0226392	0.0128182	0.00127545	304.819	388.87	0.555903	0.00522933	0.0180475	0.018749	0.134687	1.29432	0.000318861	0.0137748
	Pecf21_up4014	2.02921	0.15362	0.0316837	0.0568067	0.031447	0.0596411	0.0209582	0.0738616	0.465593	0.12124	0.0822886	0.237284	1.96057	0.0323168	0.0892777	0.00412264	0.121252	0.00925553	0.00103869	0.120244	0.00862516	0.0339501	0.144618	0.151968	0.15373	0.110508	2.12142	1.23505	0.294971	0.876371	0.131869	0.0381516	0.186028	0.11132	0.136479	0.156427	0.13424	0.117021	0.00430615	0.0118743	0.0169888	0.351484	0.0684278	0.0212583	0.0397978	0.162261	0.146774	0.155455
	Pecf22_up1147	0.00635472	0.011389	0.00899564	0.0161756	0.123876	0.0864902	0.132789	0.133284	0.0142775	0.0130396	0.0294628	0.0210448	0.0141124	0.00800529	0.0100685	0.0250062	0.0363952	0.0425849	0.00107287	0.0100685	0.066023	0.0113064	0.035735	0.0449782	0.0138648	0.00718001	0.103161	0.0797228	0.0137823	0.063052	0.0564497	0.0204671	0.0352398	0.00206322	0.0117191	0.0108938	0.00718001	0.00247586	0.0378807	0.0278122	0.00643725	0.00718001	31.1827	206.14	0.0902865	0.0118841	0.00627219	0.031526
	Pecf24_up69	0.00359829	0.0250486	0.208868	0.124601	0.0959824	0.0384097	0.0129706	0.120585	0.0371266	0.0554528	0.0109622	0.0235144	0.307445	0.0408365	0.0358714	0.034644	0.101868	0.061701	0.0740021	0.0152021	0.0383818	0.0412549	0.0166805	0.0407807	0.0276985	0.00206414	0.00125522	0.0542255	0.0641835	0.0273638	0.0410596	0.0896784	0.0440721	0.0182704	0.11668	0.000474194	0.0089539	0.00412828	0.0601668	0.072189	0.115396	0.0470847	0.0031241	0.0289258	0.0067224	0.047252	0.0104323	0.0151463
	Pecf25_up4311	1.17403	0.0197934	7.06979	10.9805	0.083302	0.0893024	0.424446	0.318591	0.0465313	0.0360186	0.00898465	0.0676769	6.82369	2.36137	0.237729	0.0665888	0.140354	0.0728452	0.02797	0.0997592	0.0785736	0.131705	0.114176	0.0236417	0.0400429	0.0328344	24.2369	2.52738	30.1374	15.2027	0.0725492	0.00664048	0.198814	0.285501	0.100239	0.138266	0.0872623	0.0733253	0.02833	0.0784936	0.242729	0.0370987	0.11652	0.0883343	0.104744	0.069477	0.350929	0.122225
	Pecf26_up601	0.0154535	0.00677738	0.0295627	0.0250444	0.0351759	0.136892	0.0500057	0.0323901	0.0288281	0.0237693	0.0154535	0.0158139	0.0415652	0.0667621	0.0847381	0.0748838	0.47109	0.0480931	0.0377122	0.0196114	0.0459171	0.0208865	17.3184	2.87358	0.029729	0.0282876	18.1437	7.40384	0.97173	0.23506	0.0729019	0.0452934	0.908225	0.102922	0.0501582	0.00677738	0.0324455	0.014913	0.0481624	0.0750501	0.489427	0.0241297	0.0237693	0.0822988	0.233757	0.313367	0.0328059	0.031905
	Pecf27_up4265	0.000894696	0.0413571	0.0455994	0.0761598	0.247831	0.0591907	0.0369138	0.478381	0.0309826	0.0341895	0.0457904	0.00457401	0.0250113	0.0304197	0.13899	0.131249	0.115215	0.140578	0.103614	0.0119326	0.314099	0.112953	0.36393	0.00919828	0.0612616	0.0644684	0.0118221	0.0540839	0.00315657	0.0654938	0.155778	0.0564564	0.0420206	0.143885	0.023624	0.315828	0.000613219	0.0324001	0.125207	0.0921939	0.0623071	0.0795576	0.0876702	0.134848	0.0676752	0.143322	0.0563558	0.0928574
	Pecf29_up371	0.123508	0.0848232	6.88892	22.5802	0.521862	0.137557	0.0168322	0.114107	0.330536	0.00912039	0.00931747	1.29328	0.318571	0.103616	0.254421	0.124022	0.229284	0.220926	0.366318	0.0515336	0.464904	0.0219917	0.0267118	0.110983	0.10278	0.123382	0.216589	0.403292	0.612549	0.0502866	0.111771	0.00203698	0.0224117	0.0691703	0.7059	0.92689	0.130848	0.0603439	0.229393	0.0328858	0.0800256	0.0588416	0.091884	0.258455	0.53512	0.0690281	0.300498	0.0792227
	Pecf30_2079	10.7689	0.152141	0.0442726	0.759973	0.389314	0.968136	0.135835	0.284796	0.056413	0.028553	0.0251204	0.219113	1.05602	2.54344	0.188489	0.0272974	0.988348	0.926546	0.268767	0.0417696	1.4283	0.35644	0.0485613	0.0347577	0.0555732	0.198028	3.16725	4.97859	0.0190054	0.162675	0.244902	0.110608	0.218754	0.59649	0.0395111	0.055353	0.0384104	0.027966	0.0258542	0.0186222	0.320932	0.0690099	0.03775	0.167119	0.0950191	0.358625	0.0314719	0.13568
	Pecf31_34	0.161949	0.0447731	1.61614	17.6178	0.0613687	0.192223	53.2659	6.46892	0.151104	0.0491226	0.0673465	0.0827709	15.925	7.85668	0.128897	0.37063	0.505715	0.0719726	0.108082	0.0530394	0.765973	0.126785	0.0579046	0.062488	0.033841	0.276312	0.237224	0.157539	0.0974308	0.290023	0.0471976	0.077051	14.5653	1.24486	0.0585288	0.07753	0.0643694	0.0835494	0.0444403	0.0505684	0.107179	0.0644481	0.0467383	0.037022	0.0880052	0.0487545	0.0902172	0.0769008
	Pecf32_1122	0.0417066	0.0271478	0.0931333	0.0678696	0.0471447	0.0604617	0.227074	0.125034	0.0214528	0.0112188	0.0294173	0.012118	0.045646	0.00449609	0.157192	0.105765	0.0844837	0.0104052	0.151069	0.0138308	0.108549	0.0512983	0.00312585	0.0174705	0.0181556	0.00449609	0.123707	0.16323	0.0372533	0.346927	0.0943751	0.0362257	0.00175562	0.0088209	0.0221379	0.0224805	0.0188408	0.000513839	0.0217953	0.00188408	0.00787887	0.00847834	0.00346841	0.0956169	0.118868	0.0133598	0.00415353	0.0138308
	Pecf33_375	0.0459824	0.0279761	0.0376995	0.0142913	0.0169733	0.00056862	0.00527868	0.00395191	0.00371498	0.0382112	0.00255879	0.0358988	0.0463046	0.0605675	0.0475935	0.034809	0.0218539	0.0542084	0.0197121	0.0212095	0.0174187	0.0633063	0.00874726	0.0103963	0.000246402	0.0120453	0.0999728	0.124746	0.0197121	0.264038	0.0464373	0.0376142	0.0161772	0.0307813	0.00825446	0.00362969	0.000246402	0.00305159	0.0283836	0.0141018	0.0815495	0.0206314	0.059089	0.000672866	0.043651	0.0490245	0.025749	0.0177409
	Pecf37_up2513	0.0299399	0.165305	0.0348168	0.0827481	0.137772	0.00212039	0.0477935	0.0393862	0.00406054	0.00954174	0.00824831	0.0390151	0.0811472	0.00856636	0.114437	0.0250842	0.012118	0.0655942	0.0872433	0.00762279	0.512604	0.0176522	0.101535	0.0224973	0.00306396	0.0043574	1.5499	0.572876	0.105786	0.0458958	0.0704075	0.10215	0.0856636	0.0101885	0.0179597	0.0455035	0.0383578	0.000795145	0.0697926	0.0727081	0.0231334	0.0215219	0.0131252	0.0432665	0.0493838	0.0704181	0.00241724	0.00891623
	Pecf38_up1322	0.072604	0.189836	5.88709	1.82666	0.350102	0.828541	0.126969	0.0971256	0.108793	0.147148	0.13083	0.171742	0.17215	0.122944	0.155334	0.206607	0.12201	0.165958	0.207885	0.102184	0.214557	0.0148308	0.108294	0.0798199	0.056504	0.0976333	0.0240502	0.0485991	0.0435044	0.0653336	0.10853	0.0984763	0.108466	0.136378	0.12511	0.0961375	0.0890303	0.0990202	0.179783	0.141038	0.203335	0.0686606	0.116616	0.159885	0.331228	0.0604021	0.0223097	0.137593
	Pecf39_up1413	0.287796	0.0385056	0.0382832	0.034354	0.23742	0.127863	0.150611	0.0523513	0.0129571	0.0116672	0.0575145	0.135469	0.55375	0.0448577	0.142897	0.128017	0.0814353	0.103888	0.148891	0.00761468	0.332975	0.0124264	0.00809304	0.115441	0.0168634	0.0323204	0.0522977	0.106375	0.0670444	0.109112	0.0930216	0.103778	0.0216466	0.017934	0.00709297	0.260014	0.0207048	0.0350471	0.101371	0.0880278	0.0709648	0.0127719	0.0448903	0.0851045	0.215532	0.135721	0.0114788	0.176778
	Pecf41_up1141	0.0311194	0.0169773	0.154507	0.0929053	0.0743846	0.0469727	0.158013	0.0780585	0.0254491	0.0260866	0.0355147	0.068513	0.173715	0.100807	0.098693	0.0718179	0.2712	0.0423929	0.0199634	0.00723044	0.000369071	0.010032	0.0163398	0.0220101	0.0169773	0.0700396	0.0955727	0.0787631	0.0423929	0.137496	0.028754	0.0177993	0.00130853	0.0169773	0.0264054	0.012582	0.00786793	0.00283514	0.0302303	0.0122632	0.0174302	0.0216913	0.0069117	0.0385008	0.0882583	0.0296599	0.00723044	0.00219765
	Pecf42_up4062	0.00122791	0.0779641	0.0329302	0.027301	0.0659561	0.0164093	0.114961	0.0611402	0.027285	0.0040505	0.0329143	0.045592	0.141959	0.0670724	0.135819	0.0836571	2.48836	0.281844	0.0607734	0.00510299	0.0999388	0.0639149	0.00122791	0.00827641	0.00157874	0.0040505	0.0699428	0.0716651	0.0167282	0.0896372	0.00127575	0.00795747	0.013188	0.0202365	0.0195349	0.00792558	0.00615548	0.00650631	0.0406485	0.0227083	0.0631495	0.00862724	0.0184824	0.0938631	0.0691933	0.0596412	0.0128532	0.00334884
# of replicates		Sigma
		ECF01_3473	ECF01_4085	ECF02_915	ECF02_2817	ECF03_1198	ECF03_1244	ECF04_1609	ECF04_1617	ECF05_965	ECF05_1054	ECF06_853	ECF06_3576	ECF07_980	ECF07_1134	ECF08_3580	ECF08_3627	ECF09_1009	ECF09_3581	ECF10_2914	ECF10_3486	ECF11_987	ECF11_3726	ECF12_807	ECF12_808	ECF13_1025	ECF13_1146	ECF14_1324	ECF14_3200	ECF15_436	ECF15_524	ECF16_973	ECF16_3622	ECF17_1458	ECF17_1691	ECF18_4438	ECF18_4451	ECF19_1315	ECF19_3197	ECF20_992	ECF20_2913	ECF21_1280	ECF21_2825	ECF22_1147	ECF22_4450	ECF23_231	ECF23_1851	ECF24_69	ECF24_1034
Promoter	Pecf01_syn20	3	3	3	2	3	3	3	3	3	3	3	3	3	3	3	2	3	3	3	3	3	3	3	3	3	3	3	3	3	3	3	3	3	3	3	3	3	3	3	3	3	3	3	3	3	3	3	3
	Pecf02_2817	2	2	2	2	2	2	2	2	2	2	2	2	2	2	2	2	2	2	2	2	2	2	2	2	2	2	2	2	2	2	2	2	2	2	2	2	2	2	2	2	2	2	2	2	2	2	2	2
	Pecf03_up1198	2	2	2	2	2	2	2	2	2	2	2	2	2	2	2	2	2	2	2	2	2	2	2	2	2	2	2	2	2	2	2	2	2	2	2	2	2	2	2	2	2	2	2	2	2	2	2	2
	Pecf11_3726	2	2	2	2	2	2	2	2	2	2	2	2	2	2	2	2	2	2	2	2	2	2	2	2	2	2	2	2	2	2	2	2	2	2	2	2	2	2	2	2	2	2	2	2	2	2	2	2
	Pecf12_up807	2	2	2	2	2	2	2	2	2	2	2	2	2	2	2	2	2	2	2	2	2	2	2	2	2	2	2	2	2	2	2	2	2	2	2	2	2	2	2	2	2	2	2	2	2	2	2	2
	Pecf15_up436	2	2	2	2	2	2	2	2	2	2	2	2	2	2	2	2	2	2	2	2	2	2	2	2	2	2	2	2	2	2	2	2	2	2	2	2	2	2	2	2	2	2	2	2	2	2	2	2
	Pecf16_3622	2	2	2	2	2	2	2	2	2	2	2	2	2	2	2	2	2	2	2	2	2	2	2	2	2	2	2	2	2	2	2	2	2	2	2	2	2	2	2	2	2	2	2	2	2	2	2	2
	Pecf17_up1691	2	2	2	2	2	2	2	2	2	2	2	2	2	2	2	2	2	2	2	2	2	2	2	2	2	2	2	2	2	2	2	2	2	2	2	2	2	2	2	2	2	2	2	2	2	2	2	2
	Pecf18_up1700	3	3	3	3	3	3	3	3	3	3	3	3	3	3	3	3	3	3	3	3	3	3	3	3	3	3	3	3	3	3	3	3	3	3	3	3	2	3	3	3	3	3	3	3	3	3	3	3
	Pecf19_up1315	3	3	3	3	3	3	3	3	3	3	3	3	3	2	3	2	3	2	3	3	3	3	3	3	3	3	3	3	2	3	3	3	3	3	3	3	3	3	3	3	3	3	3	3	3	3	3	3
	Pecf20_992	2	2	2	2	2	2	2	2	2	2	2	2	2	2	2	2	2	2	2	2	2	2	2	2	2	2	2	2	2	2	2	2	2	2	2	2	2	2	2	2	2	2	2	2	2	2	2	2
	Pecf21_up4014	2	2	2	2	2	2	2	2	2	2	2	2	2	2	2	2	2	2	2	2	2	2	2	2	2	2	2	2	2	2	2	2	2	2	2	2	2	2	2	2	2	2	2	2	2	2	2	2
	Pecf22_up1147	2	2	2	2	2	2	2	2	2	2	2	2	2	2	2	2	2	2	2	2	2	2	2	2	2	2	2	2	2	2	2	2	2	2	2	2	2	2	2	2	2	2	2	2	2	2	2	2
	Pecf24_up69	2	2	2	2	2	2	2	2	2	2	2	2	2	2	2	2	2	2	2	2	2	2	2	2	2	2	2	2	2	2	2	2	2	2	2	2	2	2	2	2	2	2	2	2	2	2	2	2
	Pecf25_up4311	2	2	2	2	2	2	2	2	2	2	2	2	2	2	2	2	2	2	2	2	2	2	2	2	2	2	2	2	2	2	2	2	2	2	2	2	2	2	2	2	2	2	2	2	2	2	2	2
	Pecf26_up601	2	2	2	2	2	2	2	2	2	2	2	2	2	2	2	2	2	2	2	2	2	2	2	2	2	2	2	2	2	2	2	2	2	2	2	2	2	2	2	2	2	2	2	2	2	2	2	2
	Pecf27_up4265	2	2	2	2	2	2	2	2	2	2	2	2	2	2	2	2	2	2	2	2	2	2	2	2	2	2	2	2	2	2	2	2	2	2	2	2	2	2	2	2	2	2	2	2	2	2	2	2
	Pecf29_up371	2	2	2	2	2	2	2	2	2	2	2	2	2	2	2	2	2	2	2	2	2	2	2	2	2	2	2	2	2	2	2	2	2	2	2	2	2	2	2	2	2	2	2	2	2	2	2	2
	Pecf30_2079	2	2	2	2	2	2	2	2	2	2	2	2	2	2	2	2	2	2	2	2	2	2	2	2	2	2	2	2	2	2	2	2	2	2	2	2	2	2	2	2	2	2	2	2	2	2	2	2
	Pecf31_34	3	3	2	3	3	3	3	3	3	3	3	3	3	3	3	3	3	3	3	3	3	3	3	3	3	3	3	3	3	3	3	3	3	3	3	3	3	3	3	3	3	3	3	3	3	3	3	3
	Pecf32_1122	2	2	2	2	2	2	2	2	2	2	2	2	2	2	2	2	2	2	2	2	2	2	2	2	2	2	2	2	2	2	2	2	2	2	2	2	2	2	2	2	2	2	2	2	2	2	2	2
	Pecf33_375	2	2	2	2	2	2	2	2	2	2	2	2	2	2	2	2	2	2	2	2	2	2	2	2	2	2	2	2	2	2	2	2	2	2	2	2	2	2	2	2	2	2	2	2	2	2	2	2
	Pecf37_up2513	2	2	2	2	2	2	2	2	2	2	2	2	2	2	2	2	2	2	2	2	2	2	2	2	2	2	2	2	2	2	2	2	2	2	2	2	2	2	2	2	2	2	2	2	2	2	2	2
	Pecf38_up1322	2	2	2	2	2	2	2	2	2	2	2	2	2	2	2	2	2	2	2	2	2	2	2	2	2	2	2	2	2	2	2	2	2	2	2	2	2	2	2	2	2	2	2	2	2	2	2	2
	Pecf39_up1413	3	3	3	2	3	3	3	3	3	3	3	3	3	3	3	3	3	3	3	3	3	3	3	3	3	3	3	2	3	3	3	3	3	3	3	3	3	3	3	3	3	3	3	3	3	3	3	3
	Pecf41_up1141	2	2	2	2	2	2	2	2	2	2	2	2	2	2	2	2	2	2	2	2	2	2	2	2	2	2	2	2	2	2	2	2	2	2	2	2	2	2	2	2	2	2	2	2	2	2	2	2
	Pecf42_up4062	2	2	2	2	2	2	2	2	2	2	2	2	2	2	2	2	2	2	2	2	2	2	2	2	2	2	2	2	2	2	2	2	2	2	2	2	2	2	2	2	2	2	2	2	2	2	2	2
[truncated: 38 more columns]

## Sheet: S2.2 - Sigma titrations
		Average promoter activity						Standard Deviation
Sigma	Promoter	Ctrl	0 µM	10 µM	20 µM	50 µM	100 µM	Ctrl	0 µM	10 µM	20 µM	50 µM	100 µM
ECF01_3473	Pecf30_2079	4.23	2.13	8.20333	44.2667	123.233	132.667	0.815046	0.42	1.43336	13.8193	27.8418	4.16333
ECF02_915	Pecf02_2817	53.2	21.8667	116.6	337.667	468.667	438.333	11.7886	9.00907	30.1543	107.825	240.336	242.273
ECF02_2817	Pecf02_2817	49.7333	12.2833	91.6	360	562	570.333	8.03762	9.58545	30.1543	97.0618	230.104	292.541
ECF03_1198	Pecf03_up1198	2.98	26.8	133.333	533.667	969.667	1209	0.330454	9.27739	31.7857	236.441	234.351	453.6
ECF03_1244	Pecf03_up1198	2.42	26.9	379.333	819.333	123.733	41.4	0.0264575	10.3581	90.4231	280.072	97.2389	25.0118
ECF04_1609	Pecf31_34	1.88667	3.05333	45.3333	104	164	176	0.0416333	0.768722	16.7873	11.3221	45.5741	45.0444
ECF04_1617	Pecf31_34	1.99	1.82333	10.9667	23.4667	25.3333	31.8	0.052915	0.181475	7.26266	10.6514	2.28983	3.005
ECF07_980	Pecf30_2079	5.05333	2.32667	15.9767	64.6667	95.8	161.667	1.71608	0.411015	8.65498	17.2793	10.6057	31.5647
ECF07_1134	Pecf30_2079	3.50333	2.00333	6.26333	20.9667	33.2667	37.9667	0.720023	0.482113	2.96146	11.4256	8.01644	5.36128
ECF11_987	Pecf11_3726	1.53	3.38	115.733	194	338	474.333	0	0.409512	42.5607	50.6853	34.8281	74.1912
ECF11_3726	Pecf11_3726	1.51	3.30333	44.2333	175.333	386	496.667	0	0.200333	28.8724	64.8563	93.7923	97.7667
ECF12_807	Pecf26_up601	1.68667	1.60667	4.98	18.6667	52.6333	54.1	0.0251661	0.0503322	3.12648	6.45161	14.4424	12.4591
ECF12_808	Pecf26_up601	1.67333	1.54	1.82	2.92667	6.29667	6.35	0.0057735	0.0655744	0.160935	0.670025	2.19805	1.02196
ECF14_1324	Pecf12_up807	1.81	1.62667	3.04333	12.78	33.0667	46.2667	0.03	0.0832666	0.466083	6.13883	9.30931	7.24592
ECF14_3200	Pecf12_up807	1.79	1.59667	1.77333	3.19	10.21	12.6667	0.052915	0.0862168	0.046188	0.750267	2.24982	0.550757
ECF15_436	Pecf15_up436	1.61333	2.2	17.1667	65.8333	143.333	159	0.011547	0.266646	4.52806	24.4549	33.6056	23.516
ECF15_524	Pecf15_up436	1.60333	2.32667	19.4333	56.1	135	189.667	0.0251661	0.299555	4.15853	22.4686	34.7707	27.3922
ECF16_973	Pecf16_3622	1.88667	33.4667	483.667	1070.33	1083.33	1440.67	0.061101	13.1743	109.564	358.826	439.698	590.255
ECF16_3622	Pecf16_3622	1.85667	21.5333	578.333	950.667	1204	1339.67	0.0208167	9.77667	305.956	210.498	135.237	218.775
ECF17_1458	Pecf17_up1691	1.67333	1.88667	16.0333	49.4333	48.0333	65.4	0.0416333	0.170098	4.67369	24.479	4.87887	10.9055
ECF17_1691	Pecf17_up1691	1.65	1.58	8.78667	34.4667	50.2667	56.8333	0.02	0.0754983	3.96442	12.2916	8.45123	6.25806
ECF20_992	Pecf20_992	1.57333	46.0667	591	1020.67	1519	1833	0.0152753	19.6042	183.608	71.4516	387.23	603.599
ECF20_2913	Pecf20_992	1.56	7.80667	233.333	610	838.667	944.333	0.01	0.80829	83.1705	114.909	141.083	191.891
ECF22_1147	Pecf22_up1147	1.54667	1.59333	17.0667	50.0667	99.7333	119	0.011547	0.0404145	10.2276	8.36441	16.8111	14.7309
ECF22_4450	Pecf22_up1147	1.54667	4.47667	133.267	317.333	448.667	452.333	0.0152753	0.787676	46.113	86.9042	70.2092	78.015
ECF25_1643	Pecf01_syn20	1.55667	1.59667	4.51667	18.2	50.7667	74.1333	0.0057735	0.0665833	0.647328	6.69552	12.5285	14.65
ECF25_1645	Pecf01_syn20	1.56333	1.59	4.59	24.5667	77.8	119.8	0.011547	0.0888819	1.08476	10.0759	22.9286	25.7006
ECF26_837	Pecf26_up601	1.65667	1.54667	2.43667	7.88	18.2	20.5667	0.011547	0.080829	0.382143	2.75196	4.38634	3.46458
ECF26_4464	Pecf26_up601	1.66	1.87	10.65	91.1667	325	494	0.04	0.190788	2.52537	41.7143	142.116	156.885
ECF27_1331	Pecf25_up4311	2.53667	1.83	8.49667	33.7	72.3	80.1	0.425245	0.226053	4.21747	16.6529	16.9104	12.573
ECF27_4265	Pecf25_up4311	2.48	35.4333	339	574.333	732	788	0.281603	19.3733	67.0895	109.624	268.358	312.083
ECF28_1088	Pecf19_up1315	1.68333	1.85	6.91	13.4333	16.6	14.5667	0.0321455	0.209523	3.38501	1.85831	4.50333	1.85023
ECF29_371	Pecf29_up371	24.8667	5.77	19.1667	66.0667	96.6333	112.233	8.62168	3.37391	8.75576	40.1857	16.1252	31.0542
ECF30_35	Pecf30_2079	3.88	59	183	301.333	283.667	333.333	0.79019	25.2816	54.0278	100.5	98.2157	66.5232
ECF30_83	Pecf30_2079	3.52667	2.40333	4.45	12.82	39.5	61.5667	0.415853	0.555818	1.52679	3.24117	11.9804	12.1698
ECF31_34	Pecf31_34	1.87333	6.37333	103.267	227	246.333	251	0.0602771	2.36392	48.8272	89.0618	62.6924	95.3572
ECF31_2963	Pecf31_34	1.89667	1.68333	3.23667	5.47333	9.10333	9.58667	0.0723418	0.166533	1.53429	1.70697	2.88708	1.0112
ECF32_1122	Pecf32_1122	1.7	2.14667	68.2	193.667	477	578.667	0.0458258	0.324705	60.3994	84.3584	135.011	119.182
ECF32_3724	Pecf32_1122	1.70667	2.38	42.4	130.133	379.667	419.667	0.0351188	0.441928	45.2507	51.9216	86.2226	43.4665
ECF33_375	Pecf33_375	2.01667	11.92	226.333	327	248.667	391.333	0.0602771	4.19347	97.4389	86.6083	84.388	127.583
ECF33_423	Pecf33_375	2.03333	9.17667	211.667	332.667	291.667	371	0.0404145	3.79848	81.1316	101.16	67.7151	102.562
ECF34_1384	Pecf18_up1700	1.71667	1.72333	8.02333	20.9667	46.4667	48.8333	0.046188	0.145717	5.35061	4.73533	7.22519	4.16813
ECF34_3302	Pecf11_3726	1.48667	1.47667	9.02	16.8667	15.3333	17.1	0.0152753	0.061101	1.90442	2.61024	3.52467	2.30651
ECF35_3582	Pecf30_2079	4.29333	38.7667	501.333	867.333	755.667	1071.67	0.953432	10.8744	125.707	161.051	209.462	330.185
ECF37_2513	Pecf39_up1413	1.74	2.08	14.86	35.6333	95.8333	139.667	0.0458258	0.284781	4.94437	6.39088	19.3154	30.6649
ECF37_3390	Pecf39_up1413	1.76333	2.16	11.4667	30.6	41.8667	50.5	0.0251661	0.243311	2.28546	8.8459	15.4617	9.30376
ECF38_1322	Pecf38_up1322	2.21667	9.01333	109.8	246	391	381	0.0152753	2.32932	48.626	42.2256	90.6201	140.032
ECF38_1442	Pecf39_up1413	1.8	1.70667	3.55333	12.0667	16.4333	18.4333	0.04	0.0929157	0.185831	2.08167	3.60185	2.82902
ECF39_2973	Pecf21_up4014	13.7667	7.55667	16.7367	36	53.6	51.6333	0.57735	3.36848	9.25938	15.027	12.1897	9.97263
ECF40_3198	Pecf16_3622	1.92	1.77667	6.61333	14.2433	24.3667	26.8333	0.02	0.193477	4.1204	4.74338	6.25167	3.68963
ECF41_491	Pecf41_up1141	1.56667	1.51	5	14.1667	36.4667	41.9	0.011547	0.05	3.19191	6.22281	8.95005	5.78878
ECF42_4454	Pecf42_up4062	1.52667	1.50667	5.65333	16.7667	52.7667	52.2333	0.070946	0.0650641	4.45876	3.54448	8.64311	6.61085
		All data is from three replicates.
		Note that the control data (not shown in Supplementary Figure S5) is three replicates from one day, while the remainder is three replicates over three days.

## Sheet: S2.3 - Anti-sigma orthogonality
Average Fold repression		Sigma
		ECF01_3473	ECF02_915	ECF02_2817	ECF03_1198	ECF03_1244	ECF04_1609	ECF11_987	ECF11_3726	ECF12_807	ECF14_1324	ECF14_3200	ECF15_436	ECF15_524	ECF16_973	ECF16_3622	ECF17_1458	ECF17_1691	ECF20_992	ECF22_1147	ECF22_4450	ECF25_1643	ECF25_1643	ECF25_1645	ECF26_4464	ECF27_1331	ECF27_4265	ECF28_1040	ECF28_1088	ECF30_35	ECF31_34	ECF33_375	ECF33_423	ECF34_1384	ECF35_3582	ECF37_2513	ECF38_1322
Anti-sigma	AS01_3473	13.0202	2.33868	2.09736	1.49631	1.39339	1.66763	1.51693	5.64585	3.5706	2.61053	2.06155	1.94202	1.60809	1.485	2.4676	1.83376	1.97212	2.51987	3.39582	1.96923	1.36739	1.12629	0.80999	2.21996	3.09359	1.92181	2.30275	1.5912	1.56289	1.97197	1.12756	1.09648	1.64224	1.48831	1.37864	1.26654
	AS02_915	5.56693	29.2182	5.22181	3.28384	3.0068	3.7443	3.8802	7.44201	9.79004	4.41819	6.22558	3.47064	2.54577	3.33997	4.30202	2.73695	2.72814	4.44029	4.49432	4.12872	3.45971	2.70106	1.98949	3.41775	4.26993	2.08343	2.03274	2.378	2.79219	3.88954	2.44049	2.27679	3.28031	2.6479	2.4759	2.24406
	AS03_1198	2.38017	2.42691	1.84958	45.7795	1.36487	1.54038	1.61213	1.38226	1.43325	0.798231	0.973805	1.11442	1.48618	1.48554	1.25527	0.893794	0.985579	0.888297	1.27691	1.20302	0.949594	0.944398	0.815913	1.47855	1.42281	0.852198	1.22654	1.23534	1.17057	1.11611	0.909084	0.856951	0.958921	1.04875	1.06785	1.07222
	AS03_1244	2.12809	2.00354	1.95554	2.13447	60.768	2.41916	2.14025	3.57002	3.08426	2.35421	2.18698	2.03959	2.14446	1.78623	2.49647	1.62343	1.43909	1.92715	2.29877	2.4947	1.22887	1.24499	1.37391	2.20544	2.14375	1.60663	1.67997	1.35856	1.54297	1.91712	1.5113	1.64726	1.64578	1.36552	1.88517	1.68483
	AS04_1609	4.74959	2.9876	2.53442	6.14383	4.39465	7.8293	6.21166	13.9334	5.08574	8.01549	4.46785	5.75015	2.8846	6.29627	13.1098	3.12602	1.22376	7.40986	5.3668	9.52736	1.05399	1.17575	1.05703	6.23458	2.30943	3.11351	1.03237	0.742259	1.99106	3.92249	3.16016	3.52997	2.28354	3.24428	2.72465	3.12041
	AS11_987	4.16454	3.09625	3.06904	2.31624	2.19846	2.65993	77.4289	6.99259	4.24573	3.1477	2.93947	3.32384	3.3541	2.75568	5.11026	2.12545	2.67581	3.2551	2.63738	5.43907	2.09778	1.71237	2.4565	2.97389	3.05718	2.04672	2.01766	1.96872	2.88834	2.53188	1.98641	2.37805	2.37385	1.70799	1.6568	2.08365
	AS14_1324	8.34043	2.8588	2.97141	3.57616	3.13013	4.64788	6.83736	11.0054	8.92472	47.3655	35.4983	6.505	5.31777	4.45441	6.45826	7.16431	4.80701	6.80898	7.99989	8.40145	3.83933	3.33361	3.17949	15.8557	8.27028	2.31301	4.3036	3.46486	3.36095	5.28133	3.41515	4.27992	2.76365	4.28305	3.88697	2.75754
	AS15_436	4.77159	1.54665	1.57913	3.83731	1.54185	5.41402	2.79947	7.87058	5.29696	9.00349	9.46701	46.0973	33.0744	3.00597	6.44733	5.95687	4.15003	1.95433	6.0219	4.62855	1.18597	1.27168	1.87286	24.7256	4.8154	2.88966	4.27613	2.98061	2.09928	3.2947	2.28302	3.03764	2.19584	1.09655	5.10303	2.66132
	AS15_524	9.89044	2.66685	2.65069	3.91855	2.96014	6.8922	3.7406	8.06289	5.50752	10.5242	12.878	16.7499	31.4493	4.98146	7.87174	9.32649	5.16087	5.56469	6.96433	11.123	2.88977	3.06562	3.69019	28.1701	11.5487	4.51384	4.66782	3.6362	5.98003	6.56667	4.38217	6.68158	5.14692	2.41585	4.17041	4.80464
	AS16_973	0.602314	0.402734	0.448469	0.719729	0.78323	0.632169	1.31578	1.28746	0.90465	0.887174	0.917944	0.88368	0.667774	58.5531	56.9621	1.10556	0.851943	0.635689	1.20375	2.62119	0.594046	0.667374	0.537978	1.4575	0.929003	0.411751	1.38526	1.03973	0.463255	0.696081	0.373341	0.683003	0.757113	0.721871	1.04001	0.628855
	AS16_3622	2.62534	1.26302	1.36843	2.71357	2.08855	1.94767	4.23079	6.83987	7.12156	8.80376	8.72922	4.75293	3.35919	130.973	254.336	4.75405	2.43458	2.48131	8.26684	4.51283	1.55365	1.66583	1.53125	8.90542	3.54946	1.44989	3.01697	2.17548	0.992299	2.84894	1.17278	1.87013	2.79857	1.66737	4.9675	2.34077
	AS20_992	2.30287	1.93387	1.74367	1.52898	1.38928	1.9514	2.81082	1.90826	1.39707	1.63533	2.04102	1.31822	1.58373	1.70002	1.71051	1.49513	2.04937	168.869	2.47053	2.29242	1.63333	1.32871	1.29798	2.03843	2.10979	1.10313	2.12107	2.27176	1.60902	1.95637	1.04102	1.32338	1.64384	1.60144	1.97799	1.71986
	AS22_1147	3.03257	3.59175	2.37779	2.81947	3.21817	3.5225	3.16329	3.72446	3.44964	4.17558	5.03702	3.01228	2.65229	2.56669	2.91214	2.19802	1.74181	2.35092	6.18836	35.6973	2.46369	1.98756	2.27149	3.82073	3.06748	1.85962	1.78482	2.18899	2.04109	2.31422	1.25805	1.75847	2.08996	1.93793	3.65697	1.98801
	AS22_4450	1.31725	2.12286	1.97535	2.45525	1.74943	1.43383	1.89403	1.93002	1.66795	2.85442	1.94039	1.41173	1.53196	1.70625	1.79317	1.22682	1.51747	1.5365	5.72669	12.6823	1.6343	1.33939	1.42476	2.50568	1.3711	1.40081	1.40302	1.1816	1.54487	1.48176	1.40033	1.24328	1.66356	1.34779	1.51165	1.78141
	AS25_1643_cl43	2.74842	6.66687	4.05126	1.91554	1.06388	2.44391	2.42868	4.28984	4.23072	1.77186	5.40695	1.20339	1.18099	1.22133	2.26465	2.19986	1.92442	1.99173	5.44669	3.35348	4.27825	3.88653	7.27886	6.6645	1.96102	0.954288	1.08876	1.47628	0.9288	1.58108	0.709381	1.23094	2.4308	1.57166	1.89506	0.930535
	AS25_1645	7.11497	6.91159	9.88107	7.36788	4.69858	6.40363	8.86907	13.143	9.09439	18.6573	14.1573	8.62454	6.72513	5.40781	6.90049	7.18266	4.23787	5.73336	7.03626	9.85895	19.4709	19.2179	33.6996	15.2686	11.1879	24.4634	2.95041	3.88547	3.42538	5.66477	3.288	4.92089	7.62328	2.98229	7.51911	3.97895
	AS27_1331	2.69118	2.71892	2.81593	3.98142	4.28738	5.64634	5.68866	5.02276	2.07432	5.93176	2.68032	4.2648	3.38183	5.56722	6.92767	2.78927	2.09245	6.80658	2.1981	5.85841	2.81472	2.4036	3.11783	3.60534	3.32419	5.34107	1.49674	1.36555	3.97696	5.69812	4.74671	5.09967	2.35411	5.79127	2.75088	3.97661
	AS27_4265	3.99161	2.40586	1.40068	2.18924	1.37555	2.44202	5.92662	7.02999	8.5901	3.08148	4.48865	3.64902	2.73768	1.76979	5.57643	2.47323	2.8155	15.229	8.50682	4.03154	1.62717	1.16662	1.01598	5.52982	3.78034	151.758	2.18852	2.14496	5.44749	1.67477	1.06957	1.63294	5.2782	1.96531	2.03324	1.35671
	AS30_35	1.65041	2.14608	1.55569	1.96129	1.73688	2.42736	2.1141	2.08855	3.11803	1.70079	1.90941	1.98495	1.73613	1.72979	1.3905	1.52404	1.59777	2.34339	2.11568	2.20654	1.45717	1.18626	1.68748	2.1903	2.38551	1.44141	1.31656	1.68034	55.3659	2.22178	1.30112	1.98603	2.03847	6.56763	2.30102	1.83765
	AS31_34	1.75832	1.31745	1.79035	2.96171	2.33554	2.7863	3.03017	5.85604	3.65653	6.34956	2.6962	2.53571	2.19479	1.83699	3.00851	4.01814	2.93258	2.35331	3.62069	3.59108	2.24846	1.91314	1.99016	3.62881	2.56758	1.48469	2.21565	1.59452	1.68134	22.7092	2.06262	2.25068	2.97932	2.05747	3.37729	2.06441
	AS33_375	5.29101	4.70545	5.74993	21.27	16.3457	11.1222	17.1045	34.3558	7.97407	44.567	17.7783	20.3067	14.2757	9.87339	22.643	11.3246	3.94454	20.678	12.9498	31.0389	5.97271	4.9293	5.35244	14.146	11.3634	5.33544	3.32708	3.71702	4.68116	9.28207	152.23	113.329	12.219	5.8593	13.5182	7.66023
	AS33_423	3.35714	4.97236	5.46648	15.0039	13.5375	6.18476	13.7387	29.2757	6.47425	36.01	12.2289	14.2984	9.14634	14.5728	35.0501	8.40641	3.15503	14.1513	9.02219	23.0664	3.19363	2.95701	3.67641	9.4157	8.6847	5.38037	2.66722	3.1699	3.09349	8.3544	114.337	84.3009	8.97354	6.37029	10.0188	5.66086
	AS35_3582	5.92932	3.9513	6.3592	6.2572	4.18193	6.84295	9.628	18.7702	10.0742	13.1007	11.7151	7.42855	5.36775	3.38849	6.43613	7.05918	4.6288	3.26368	10.9234	8.02585	5.67978	4.68602	3.79486	10.7305	7.23075	2.28379	2.76357	3.76337	2.02907	5.19978	2.89857	3.75984	9.306	310.517	8.96722	3.42445
	AS37_2513	6.84115	2.66515	4.0801	4.00542	3.43754	4.29647	9.25214	11.6407	9.3339	13.7681	11.3668	5.29804	4.06371	3.53839	5.36047	5.8676	4.17342	5.31021	8.30698	7.21857	5.21981	5.59054	3.91639	7.31602	6.45465	2.71217	2.67405	3.31255	3.07891	3.07795	2.4843	3.29526	6.47454	2.62087	13.4548	2.7322
	AS38_1322	4.18886	3.61539	4.3501	5.72184	4.74691	4.62933	10.3592	11.179	5.77065	8.9316	8.29595	5.63907	4.95035	4.09137	4.55643	4.75334	2.80874	3.28113	6.04094	6.30031	4.11544	4.00552	3.94229	5.73927	5.61052	2.33108	2.91891	3.1919	3.08058	4.77989	3.13056	3.68411	6.19369	2.7974	6.37841	54.2026
Standard Deviation		Sigma
		ECF01_3473	ECF02_915	ECF02_2817	ECF03_1198	ECF03_1244	ECF04_1609	ECF11_987	ECF11_3726	ECF12_807	ECF14_1324	ECF14_3200	ECF15_436	ECF15_524	ECF16_973	ECF16_3622	ECF17_1458	ECF17_1691	ECF20_992	ECF22_1147	ECF22_4450	ECF25_1643	ECF25_1643	ECF25_1645	ECF26_4464	ECF27_1331	ECF27_4265	ECF28_1040	ECF28_1088	ECF30_35	ECF31_34	ECF33_375	ECF33_423	ECF34_1384	ECF35_3582	ECF37_2513	ECF38_1322
Anti-sigma	AS01_3473	12.183	0.555275	0.731736	0.492793	0.359468	0.261271	0.444861	0.980255	2.17349	1.302	0.97397	0.483028	0.302664	0.392891	0.854887	0.909687	0.939756	1.09043	1.34079	0.115467	0.0782528	0.167813	0.179801	0.979687	1.42667	0.958174	1.22853	0.683924	0.113485	0.120026	0.0918699	0.265897	0.457305	0.228563	0.546886	0.198444
	AS02_915	1.74956	1.94133	1.44964	2.09263	2.29066	1.7992	1.92427	0.349726	6.76664	0.163657	3.34353	0.364431	0.78082	2.14991	3.29817	0.497226	0.963128	3.19484	1.36944	1.1905	0.468098	0.0417987	0.636288	1.06	1.01156	0.985209	0.800929	0.903276	1.71418	1.69626	1.48309	0.980953	1.69458	1.33497	0.463567	1.16167
	AS03_1198	0.700949	2.29948	1.62981	29.2309	0.457572	1.45933	1.0945	0.430785	0.319226	0.415992	0.287445	0.274742	0.267842	0.835242	0.925074	0.598824	0.0437071	0.342807	0.382265	0.519906	0.260578	0.171876	0.124076	1.05271	0.189971	0.370393	0.399443	0.389472	0.601275	0.331111	0.12622	0.269331	0.194467	0.433506	0.315924	0.200473
	AS03_1244	0.397074	1.35075	1.2989	1.60994	57.1362	1.3273	1.61059	2.93825	1.07259	1.68001	1.16364	1.28708	1.69286	1.29988	2.16492	1.19968	0.203789	1.34514	0.621636	1.9006	0.301188	0.517545	0.699016	0.730882	0.751505	1.07309	0.413194	0.0960184	0.87938	1.30793	1.01962	1.07257	0.38984	0.790879	0.623284	1.24732
	AS04_1609	5.7271	1.30132	1.42311	2.53	1.55341	3.88725	4.13769	8.48026	4.47155	5.82289	3.48609	2.90169	0.335275	1.95787	7.63288	1.86909	0.702903	1.12171	3.83427	3.19624	0.52056	1.01042	0.355345	4.47873	1.38178	0.651157	0.729965	0.325548	1.41058	1.15572	1.20582	0.679332	1.47817	0.792	1.82332	1.27353
	AS11_987	2.63595	2.96471	2.86983	1.73558	1.73957	2.45381	30.1694	6.51077	3.16201	3.73178	1.55602	3.56709	2.89397	2.68457	4.86868	1.61974	0.816811	3.26615	0.438938	6.58988	1.49217	1.37595	1.33264	0.828689	1.14957	1.30176	0.768757	0.654361	2.55417	2.59441	1.76152	2.42993	0.945239	1.14658	1.06886	1.73262
	AS14_1324	7.00778	0.275967	0.916967	2.19754	2.91669	2.48437	6.57785	4.28883	6.15438	30.8074	35.0319	1.48371	2.29922	3.84798	5.35451	4.31638	2.71999	7.051	3.91636	6.22031	2.38345	2.16494	1.0886	12.5924	6.05806	1.24143	3.8003	2.17124	2.59507	3.95383	3.28724	3.71981	0.477607	4.15474	2.25654	1.63001
	AS15_436	3.71889	0.691596	0.248513	1.49989	0.39039	2.44107	2.00802	3.22885	2.73068	5.12182	6.70766	30.7765	15.3902	1.92283	4.64385	5.00061	2.48695	0.877407	3.60531	2.48122	0.111108	0.586192	0.266933	16.9603	4.0127	1.20092	4.01827	1.97137	0.997848	1.67323	1.19814	1.50997	0.983993	0.0951092	3.11915	0.900977
	AS15_524	8.61783	1.26443	0.609169	2.45679	1.77734	3.80704	2.09686	8.31778	3.57128	5.92184	11.3132	10.3222	17.2563	2.68609	4.62246	7.51771	3.72337	3.34936	5.02004	6.97407	1.36585	1.3405	1.72126	23.3803	10.5737	2.45879	3.62965	2.39819	3.60803	4.05644	2.75593	4.07583	3.90419	1.09637	2.44673	2.8766
	AS16_973	0.12343	0.130255	0.080925	0.178852	0.27337	0.240421	0.82728	0.808646	0.358884	0.144211	0.665084	0.175289	0.249334	54.4421	57.4632	0.500638	0.52367	0.205607	0.490023	3.12332	0.245692	0.378824	0.131286	1.45629	0.694897	0.293012	1.34783	0.594325	0.126292	0.15597	0.0466764	0.415521	0.432493	0.0873518	0.40882	0.225325
	AS16_3622	1.95884	0.639919	1.12896	1.28398	0.661901	0.508597	0.220774	3.62382	7.61938	4.23071	8.68793	2.35923	0.712131	54.3266	177.199	3.36808	1.50247	0.999352	6.48957	1.09627	0.970623	1.35895	0.811835	7.07731	2.41864	0.547132	2.55405	1.4052	0.257861	1.03363	0.364472	0.343725	2.21762	0.660337	3.35242	1.5308
	AS20_992	0.980807	0.960547	1.46046	1.06242	0.439269	1.6718	2.99491	1.27187	1.00042	1.68798	1.31241	0.804226	0.558604	0.484732	1.08493	0.775753	0.254005	134.864	1.02485	0.651709	0.393584	0.543995	0.631723	0.571144	0.669181	0.151946	0.440259	1.06618	0.775238	1.24023	0.25713	0.506817	0.422437	0.521584	1.06133	0.51807
	AS22_1147	1.65885	3.30324	1.86504	1.84957	2.30219	3.50089	1.89446	1.31517	2.13943	2.59253	3.29393	2.34348	1.44842	1.97139	1.72887	1.07516	0.344243	1.98247	4.70999	24.0329	1.10727	0.923364	1.30365	1.20242	0.454943	1.28784	0.614653	0.926516	1.34506	0.477925	0.488421	1.32034	0.670445	0.671451	2.65521	1.2784
	AS22_4450	0.488569	1.54316	0.879595	0.949195	1.14514	0.485545	0.483084	0.79737	0.213737	0.943951	0.741059	0.390875	0.51649	1.17132	0.811359	0.45926	0.384204	0.789698	5.18252	10.5965	0.416496	0.356462	0.329024	1.71919	0.379315	0.665935	0.425692	0.264036	0.802279	0.538646	0.597012	0.553544	0.458328	0.224622	0.249572	0.787738
	AS25_1643_cl43	1.41284	6.56958	1.07674	1.42427	0.548445	1.63652	0.586411	2.54306	4.38389	1.12455	6.75772	0.201153	0.429326	0.336641	0.768906	1.34893	1.35701	1.38624	3.70198	1.12994	2.1603	2.26967	6.03477	8.7378	1.51384	0.348211	0.231217	1.09235	0.265637	0.259853	0.0981915	0.68514	1.78246	0.460685	1.20438	0.332636
	AS25_1645	5.17421	5.1711	9.47548	4.77059	3.18274	4.48775	6.57934	10.8543	6.22058	19.7719	15.3972	4.74273	6.94638	2.47442	6.27451	5.89792	2.33341	4.02948	4.59324	8.61952	11.7699	12.9001	17.8368	13.7469	9.34757	17.0028	1.19183	3.15857	2.07235	3.0382	2.09108	3.37714	6.13069	1.44929	7.02755	2.76913
	AS27_1331	1.43384	2.15349	2.21293	4.12639	4.97863	6.63226	6.16105	5.36355	0.748348	4.14775	1.98238	2.1985	2.16226	6.37801	8.43163	2.07942	0.368214	8.10629	2.12893	6.06372	2.28032	2.05394	3.04885	0.672803	0.597821	5.79359	0.635681	0.329644	4.48515	6.62974	5.71874	6.01587	0.614163	6.77236	2.03522	3.61305
	AS27_4265	4.28706	0.935678	0.626294	1.12053	1.04408	0.220832	3.93287	1.03393	9.63338	0.197486	3.77786	2.02282	0.031185	0.898551	1.31563	1.73137	2.85552	10.6682	8.07808	0.894682	0.354724	0.0258355	0.413054	3.91401	3.10488	100.997	1.20733	1.63116	2.28841	0.550957	0.412653	0.771996	4.95764	0.614742	0.630811	0.523078
	AS30_35	0.754803	0.876524	0.7999	0.78865	0.507658	0.832018	0.49756	1.14184	2.75114	0.862128	0.487125	0.695354	0.649609	0.454907	0.673143	0.605319	0.311801	1.7844	0.807852	0.520122	0.256314	0.425641	0.288514	0.962729	1.27474	0.0585556	0.488051	0.44934	14.7222	0.608285	0.477784	0.554253	0.40539	7.13786	2.05442	0.559842
	AS31_34	0.745289	0.227537	1.01306	1.74292	0.922158	1.57385	1.71124	4.28954	3.21841	4.89838	1.37362	1.36963	0.956242	0.700286	1.95425	2.53665	2.2492	1.31653	2.72345	2.87468	1.66451	0.83945	0.784995	2.05728	1.28583	0.386721	1.01433	0.452067	0.390877	14.6678	0.63239	1.02094	1.52867	0.759329	2.40088	0.747143
	AS33_375	2.03278	2.43113	3.64454	8.79142	6.56646	4.81781	16.2767	28.7874	4.51024	44.5476	13.2365	11.5889	6.93187	7.16992	17.4507	2.14283	2.049	15.1384	4.16841	18.0862	2.13077	2.22993	3.76858	8.16268	6.6663	1.24419	0.817022	2.77145	2.13961	3.50731	35.0668	31.854	7.13047	2.32763	4.37982	3.49899
	AS33_423	2.18584	4.97269	4.73114	10.4856	9.99782	3.33028	8.81428	17.1418	3.99662	36.1315	10.3969	8.06318	4.7393	10.0577	19.5547	4.61094	1.76906	7.60301	5.19253	13.9186	2.36452	2.15748	3.24022	7.26074	5.86486	3.21304	0.554153	2.18478	1.51819	4.63677	51.2426	41.4109	6.00093	2.20644	5.38028	2.90633
	AS35_3582	3.00262	1.87132	4.05174	4.15232	1.73095	4.66246	7.66209	15.7789	6.88319	6.2389	6.87148	4.49941	2.99651	1.82323	4.50377	2.91538	2.66576	1.47741	5.42119	3.33991	2.85484	2.17769	1.17899	6.76354	4.24042	0.45772	0.757942	2.26086	0.346154	1.93413	1.29051	1.25833	5.39392	129.581	4.91724	1.33061
	AS37_2513	4.04638	1.44924	2.15259	2.58524	2.38247	1.51976	6.05844	10.4727	6.13525	16.3534	11.6867	3.65196	2.8012	2.14905	3.77573	2.26555	2.22074	2.88958	3.6688	4.93991	3.33193	4.76114	2.84935	4.62198	5.30472	0.0582467	1.01049	2.56014	1.52812	1.56941	0.812869	1.4243	4.5217	0.919895	7.08495	1.33537
	AS38_1322	0.635986	0.450413	1.26093	0.69292	0.383327	1.62722	3.92727	5.62557	3.13975	9.06389	6.21912	4.29406	0.77375	1.40758	2.01252	1.57269	0.859506	0.481975	2.38086	0.265709	1.07325	1.13179	1.28841	1.95216	2.30347	0.268511	0.713759	2.24535	0.302051	0.535013	0.332732	0.36868	2.98436	0.333633	1.65597	5.47606
# of replicates		Sigma
		ECF01_3473	ECF02_915	ECF02_2817	ECF03_1198	ECF03_1244	ECF04_1609	ECF11_987	ECF11_3726	ECF12_807	ECF14_1324	ECF14_3200	ECF15_436	ECF15_524	ECF16_973	ECF16_3622	ECF17_1458	ECF17_1691	ECF20_992	ECF22_1147	ECF22_4450	ECF25_1643	ECF25_1643	ECF25_1645	ECF26_4464	ECF27_1331	ECF27_4265	ECF28_1040	ECF28_1088	ECF30_35	ECF31_34	ECF33_375	ECF33_423	ECF34_1384	ECF35_3582	ECF37_2513	ECF38_1322
Anti-sigma	AS01_3473	3	3	3	3	3	3	3	3	3	3	3	3	3	3	3	3	3	3	3	3	3	3	3	3	3	3	3	3	3	3	3	3	3	3	3	3
	AS02_915	3	3	3	3	3	3	3	3	3	3	3	3	3	3	3	3	3	3	3	3	3	3	3	3	3	3	3	3	3	3	3	3	3	3	3	3
	AS03_1198	3	3	3	3	3	3	3	3	3	3	3	3	3	3	3	3	3	3	3	3	3	3	3	3	3	3	3	3	3	3	3	3	3	3	3	3
	AS03_1244	3	3	3	3	3	3	3	3	3	3	3	3	3	3	3	3	3	3	3	3	3	3	3	3	3	3	3	3	3	3	3	3	3	3	3	3
	AS04_1609	3	3	3	3	3	3	3	3	3	3	3	3	3	3	3	3	3	3	3	3	3	3	3	3	3	3	3	3	3	3	3	3	3	3	3	3
	AS11_987	3	3	3	3	3	3	3	3	3	3	3	3	3	3	3	3	3	3	3	3	3	3	3	3	3	3	3	3	3	3	3	3	3	3	3	3
	AS14_1324	3	3	3	3	3	3	3	2	3	3	3	3	3	3	3	3	3	3	3	3	3	3	3	3	3	3	3	3	3	3	3	3	2	3	3	3
	AS15_436	3	3	3	3	3	3	3	2	3	3	3	3	3	3	3	3	3	3	3	3	3	3	3	3	3	3	3	3	3	3	3	3	3	3	3	3
	AS15_524	4	4	4	4	4	4	4	2	4	4	4	4	4	4	4	4	4	4	4	4	4	4	4	4	4	4	4	4	4	4	4	4	4	4	4	4
	AS16_973	3	3	3	3	3	3	3	2	3	3	3	3	3	3	3	3	3	3	3	3	3	3	3	3	3	3	3	3	3	3	3	3	3	3	3	3
	AS16_3622	3	3	3	3	3	3	3	2	3	3	3	3	3	3	3	3	3	3	3	3	3	3	3	3	3	3	3	3	3	3	3	3	2	3	3	3
	AS20_992	3	3	3	3	3	3	3	2	3	3	3	3	3	3	3	3	3	3	3	3	3	3	3	3	3	3	3	3	3	3	3	3	3	3	3	3
	AS22_1147	4	4	4	4	4	4	4	4	4	4	4	4	4	4	4	4	4	4	4	4	4	4	4	4	4	4	4	4	4	4	4	4	4	4	4	4
	AS22_4450	4	4	4	4	4	4	4	4	4	4	4	4	4	4	4	4	4	4	4	4	4	4	4	4	4	4	4	4	4	4	4	4	4	4	4	4
	AS25_1643_cl43	4	4	4	4	4	4	4	4	4	4	3	3	4	4	4	4	4	4	4	4	4	4	4	4	4	2	4	4	4	4	4	4	4	4	4	4
	AS25_1645	5	5	5	4	5	5	5	5	5	5	5	4	4	5	5	5	5	5	5	5	5	5	4	5	4	4	4	4	5	5	5	5	5	5	5	5
	AS27_1331	2	2	2	2	2	2	2	2	2	2	2	2	2	2	2	2	2	2	2	2	2	2	2	2	2	2	2	2	2	2	2	2	2	2	2	2
	AS27_4265	2	2	2	2	2	2	2	2	2	2	2	2	2	2	2	2	2	2	2	2	2	2	2	2	2	2	2	2	2	2	2	2	2	2	2	2
	AS30_35	4	3	4	4	4	4	4	4	4	4	4	4	4	4	4	4	4	4	3	4	4	4	4	4	4	2	4	4	4	4	4	4	4	4	4	4
	AS31_34	3	3	3	3	3	3	3	3	3	3	3	3	3	3	3	3	3	3	3	3	3	3	3	3	3	2	3	3	3	3	3	3	3	3	3	3
	AS33_375	3	3	3	3	3	3	2	2	3	3	3	3	3	3	3	3	3	3	3	3	3	3	3	3	3	3	3	3	3	3	3	3	3	3	3	3
	AS33_423	3	3	3	3	3	3	3	3	3	3	3	3	3	3	3	3	3	3	3	3	3	3	3	3	3	3	3	3	3	3	3	3	3	3	3	3
	AS35_3582	5	5	5	5	5	5	5	5	5	5	5	4	4	5	5	5	5	5	5	5	5	5	5	5	5	3	5	5	5	5	5	5	5	5	5	5
	AS37_2513	5	5	5	5	5	5	4	5	5	5	5	4	5	5	5	5	5	5	5	5	5	5	5	5	5	3	5	5	5	5	5	5	5	5	5	5
	AS38_1322	3	3	3	3	3	3	3	3	3	3	3	3	3	3	3	3	3	3	3	3	3	3	3	3	3	3	3	3	3	3	3	3	3	3	3	3

## Sheet: S2.4 - Sigma growth assays
		Transition phase assay (8 hr OD)									Exponential phase assay (growth rates)									Colony size assay
		Average				Std Dev					Average				Std Dev					Average				Std Dev
Sigma	IPTG:	0 µM	10 µM	20 µM	100 µM	0 µM	10 µM	20 µM	100 µM		0 µM	10 µM	20 µM	100 µM	0 µM	10 µM	20 µM	100 µM		0 µM	10 µM	20 µM	100 µM	0 µM	10 µM	20 µM	100 µM
ECF01_3473		100.991	104.693	98.9927	101.673	0.961183	0.814887	8.92335	7.80983		108.211	103.535	105.316	89.9483	0.412811	4.00378	7.3556	21.7667		116.07	104.339	110.076	129.43	8.62861	5.6045	4.8152	10.1969
ECF01_4085		102.506	95.2618	101.169	99.5941	0.577647	8.90446	8.53645	9.20706		112.41	103.712	105.563	93.8872	0.52998	4.11708	5.71536	11.2114		107.522	108.834	115.794	134.439	7.51004	9.84647	4.04527	14.2965
ECF02_915		97.417	82.9429	64.6759	22.9003	1.85117	8.77457	3.95719	2.09793		112.685	105.68	106.358	84.6686	0.717804	6.40039	4.03275	1.2102		116.332	118.479	113.619	80.5819	9.10697	10.4602	11.7701	6.4498
ECF02_2817		98.1637	78.4	64.6557	22.8055	5.25595	2.65005	6.99832	2.83991		112.163	109.476	106.545	94.7043	3.26656	6.94087	6.69409	15.9311		122.753	114.796	114.133	91.0442	11.1346	7.88122	11.902	19.1417
ECF03_1198		98.7405	52.2717	51.8701	20.2633	0.837802	4.76003	19.3788	4.46434		115.326	103.191	106.982	91.1643	6.03598	3.29802	2.13381	7.23056		100.446	97.5464	95.952	53.6662	3.43915	5.54966	3.82248	7.03032
ECF03_1244		102.455	70.9827	49.8353	23.0443	0.249503	0.486606	25.0324	9.15667		120.032	97.1602	106.721	93.9206	5.11555	11.0176	3.81822	10.3114		102.985	106.286	106.868	77.9154	2.49825	7.6942	7.68075	15.2834
ECF04_1609		103.088	85.2672	85.6918	77.0939	2.52846	1.54209	5.85683	9.26848		113.013	101.858	99.3689	92.1901	5.96434	2.20991	4.1411	6.37869		99.6649	104.055	108.068	102.751	2.29608	5.40093	2.80044	10.0019
ECF04_1617		104.322	77.9158	71.2316	35.9059	3.00886	9.78476	17.932	3.2578		111.75	111.501	106.421	84.5371	8.73673	10.4876	5.82572	12.5694		96.4034	101.91	104.123	79.9582	1.91642	5.78258	6.76213	14.13
ECF05_965		104.798	93.4427	94.5588	99.0915	4.45207	8.24392	10.7955	8.06754		113.844	112.986	114.116	100.948	2.2264	12.1323	10.1449	12.6434		103.47	109.623	115.908	124.419	2.44856	13.7656	11.5406	13.3344
ECF05_1054		102.995	94.3085	95.4659	95.1808	2.57774	5.05884	6.39544	7.77157		103.231	115.888	107.394	98.5104	37.6235	15.5729	4.75174	10.3088		103.536	107.597	117.362	126.121	2.43295	14.8647	11.0643	11.3992
ECF06_853		103.42	96.3336	96.45	94.6647	6.52307	5.79761	6.24554	6.48562		103.735	106.083	108.984	100.237	10.2543	6.02486	2.75657	7.45063		110.416	107.136	116.753	124.42	5.26641	11.728	11.8696	16.472
ECF06_3576		101.113	96.5481	91.5698	94.9942	4.12353	5.46365	1.72667	6.0217		114.367	103.037	106.092	100.173	1.12229	5.31174	2.2629	11.3772		113.696	110.906	124.658	126.036	5.34507	13.4629	12.0892	10.0339
ECF07_980		104.296	92.9677	95.1647	78.3004	5.14148	10.6259	6.5982	18.7339		117.086	104.822	103.366	96.0971	7.17807	3.43689	4.36247	11.5359		103.487	105.62	108.391	105.089	7.06227	6.60208	5.99885	12.6635
ECF07_1134		101.897	98.9388	101.485	97.1511	10.8037	10.4183	3.91655	9.64957		110.769	101.894	103.254	90.8155	0.0996183	3.66385	8.25098	18.9543		101.627	104.973	110.874	123.039	3.50615	10.1975	5.43634	14.958
ECF08_3580		99.1423	90.085	86.6637	81.0615	7.81528	0.699471	7.3761	27.096		118.988	100.396	94.5915	78.2689	9.4444	4.02369	4.35276	11.2617		97.2633	102.386	104.748	95.9068	5.73609	8.25287	5.96138	11.2043
ECF08_3627		97.7906	90.4561	91.3938	98.9368	11.8119	0.511338	4.6765	15.4754		109.784	100.454	103.553	87.7084	10.7643	5.32927	6.40121	18.3002		97.8533	98.5257	104.509	98.5828	6.29657	4.91497	3.26801	10.2112
ECF09_1009		98.2628	95.1703	93.7239	96.1806	6.7833	5.41198	6.62539	10.7896		112.578	100.895	99.6187	86.4213	1.54286	4.07983	1.56928	5.61839		98.028	102.59	106.112	97.6245	2.96024	3.29677	7.40112	8.9735
ECF09_3581		102.046	96.5656	86.2447	65.7521	0.366698	8.96012	8.0315	18.703		110.859	102.568	102.924	95.2334	13.7394	1.46824	1.6107	14.0505		96.1605	98.1697	101.601	85.2539	2.27602	0.87793	4.1916	9.18722
ECF10_2914		95.79	88.3116	89.302	73.9542	7.38957	6.27933	6.85815	19.7758		120.19	102.234	97.2702	91.1679	1.68559	5.25484	2.66654	10.6451		101.715	105.442	107.369	98.9271	2.8655	8.73576	6.49658	18.1976
ECF10_3486		98.3797	95.5088	100.832	98.8072	6.00855	0.59614	2.21724	3.38082		115.947	99.8985	107.183	94.492	2.2824	2.95357	8.78337	14.1089		99.3471	105.558	109.391	116.305	1.86327	11.9032	9.18498	14.2889
ECF11_987		96.7542	81.3849	75.7296	45.1294	8.30514	10.1204	16.7185	7.1743		117.9	99.6526	101.726	99.6239	0.190058	6.38323	1.96123	7.18951		99.0137	104.709	108.736	72.6098	2.52498	7.83023	6.43995	12.7961
ECF11_3726		98.6103	91.6235	95.6654	85.5465	3.29495	3.29724	5.41151	15.6895		122.224	101.299	97.9046	93.9013	10.9246	7.2806	1.59723	9.69093		98.2954	101.225	113.237	114.703	0.978803	11.8838	8.4886	12.7357
ECF12_807		99.0676	94.6605	97.5944	96.6807	2.51557	1.66219	4.35263	4.99124		111.759	101.14	103.838	94.4778	3.54788	5.50195	2.41436	8.0236		101.644	104.259	115.578	124.278	6.80416	14.3401	11.4874	11.8933
ECF12_808		102.36	98.3157	94.682	98.2142	5.7811	5.39381	0.97659	1.40745		108.23	101.149	98.7167	96.1161	1.94002	5.18346	5.22887	8.78526		109.926	108.495	122.127	124.851	5.72131	15.5756	10.4527	14.6501
ECF13_1025		103.933	98.6346	102.123	100.893	11.2762	7.60208	8.0378	10.4569		99.8243	102.779	101.229	98.8008	14.7751	2.60334	5.25954	7.06505		108.441	108.465	113.039	130.848	3.06714	9.75609	6.51337	11.1271
ECF13_1146		99.3851	93.4879	102.708	99.7168	4.33115	6.0839	3.06511	5.85231		106.89	98.5031	97.0158	95.0682	5.08163	1.63468	3.51775	6.91009		104.913	103.851	105.772	118.92	7.19578	9.92732	7.24471	10.075
ECF14_1324		101.196	107.794	94.0172	84.6752	8.16067	20.2726	5.72931	6.64982		100.19	99.0742	93.7607	89.6268	12.9262	2.50994	1.30746	6.5307		98.4942	94.0275	100.697	102.34	3.82048	3.21867	7.3151	15.537
ECF14_3200		100.821	96.4066	99.8248	94.7303	2.46712	5.47323	4.06073	2.07797		98.9461	102.021	103.282	93.226	9.67844	6.87756	6.72099	10.1446		97.6354	95.11	98.5571	101.229	6.61857	4.5872	5.68713	11.8423
ECF15_436		98.6173	101.798	100.746	101.834	4.45388	5.77323	3.2035	14.2315		107.661	100.404	97.6391	87.918	4.71289	0.808578	16.3744	9.82556		100.881	94.3419	99.3168	99.391	4.03905	1.17053	5.43073	11.1697
ECF15_524		98.4124	87.7783	92.9703	84.873	3.52395	2.9728	8.32025	8.74471		113.827	99.1555	99.02	88.7297	9.30369	3.62504	11.0695	6.77824		102.699	101.401	102.81	88.5444	2.3935	5.98039	7.45541	7.17052
ECF16_973		99.8654	80.6804	79.9717	51.0658	0.129367	3.85928	10.6041	0.682119		109.676	101.46	101.141	70.1856	7.04297	1.41997	20.0153	11.5772		93.7325	94.5927	92.9236	67.1405	1.66394	5.4671	6.43239	8.45472
ECF16_3622		103.231	89.5782	93.145	75.2715	1.11499	3.06387	3.96117	12.7355		119.936	102.637	107.228	101.581	0.713156	2.98917	9.44532	2.23449		96.7772	98.0861	100.697	84.3944	1.72915	3.3147	6.55584	7.43953
ECF17_1458		98.7355	93.3669	90.7432	49.3641	6.4198	1.40535	4.93056	4.0105		116.632	99.5639	106.54	99.793	6.35488	1.39106	8.34656	12.8069		98.8311	98.8359	106.392	57.3217	3.42119	9.67071	6.66009	15.8249
ECF17_1691		100.736	93.5718	96.4737	95.1422	2.98056	0.497321	5.47673	0.46632		118.505	97.8809	100.139	99.6516	2.88182	0.327318	10.4748	2.32563		99.4887	102.877	108.6	113.377	2.27386	10.8028	9.87845	14.2375
ECF18_4438		101.101	96.4065	99.3263	99.7632	1.27434	0.565037	2.05032	6.57282		107.364	96.5514	97.061	94.3645	2.62614	4.4064	7.339	2.47881		100.509	103.288	112.377	117.22	2.25113	16.1341	10.042	13.4621
ECF18_4451		100.339	99.239	97.2297	98.4315	2.45851	6.05086	2.14969	2.94573		106.547	100.49	100.767	98.0911	4.56798	0.353977	2.00868	11.527		104.408	102.708	116.505	121.817	4.11618	18.0586	11.6321	13.7131
ECF19_1315		105.123	99.5043	102.486	102.451	9.6989	12.4196	3.47547	7.34177		90.9141	97.4354	99.3677	97.0149	24.7724	7.88216	2.61382	7.39868		109.211	106.804	111.557	124.347	9.24063	10.2381	6.01537	12.4148
ECF19_3197		102.753	93.5365	102.004	97.8574	1.75557	6.06886	3.8801	3.68061		88.8985	101.758	108.003	94.5578	26.5934	4.87615	11.0013	5.48674		105.871	98.1341	105.585	115.113	6.67245	8.85147	6.74792	13.588
ECF20_992		102.513	91.0718	94.5074	89.3798	1.038	10.1828	6.3363	19.5263		100.036	103.401	100.761	93.5046	8.04439	4.65643	3.70557	5.1826		97.6409	95.0489	98.8821	88.77	4.11716	5.56797	6.24572	10.5559
ECF20_2913		100.82	95.54	100.023	91.342	4.46783	5.57352	2.67003	7.88821		99.4564	100.605	100.164	97.8331	12.6301	0.891631	3.70598	3.95165		99.566	95.5729	97.9316	91.472	3.1106	4.77425	8.09663	14.6975
ECF21_1280		97.7788	72.0466	69.1212	33.0822	5.48688	9.8087	18.3006	4.78062		104.636	101.535	106.279	97.1137	13.9404	2.38945	4.74012	8.54891		96.3061	94.1673	97.3687	63.4331	1.34668	4.93034	5.66098	3.1237
ECF21_2825		102.726	98.0135	99.7217	98.8423	4.44748	3.28303	3.2304	6.42126		92.116	100.799	106.146	101.044	15.2485	3.9327	6.26558	3.54151		104.01	95.8401	99.9057	100.133	1.67131	3.34095	6.66787	10.7384
ECF22_1147		105.762	99.8939	99.6171	103.613	3.121	8.71798	3.79932	7.63163		92.7475	105.578	108.171	98.5531	28.3445	2.68368	12.2344	7.86703		104.168	96.3639	98.1905	102.593	5.91036	5.92054	8.37171	9.56914
ECF22_4450		102.008	93.4212	91.7875	95.0738	0.648597	0.71018	2.2052	12.5461		102.138	104.067	103.895	93.4034	8.63913	4.55496	2.03326	18.9026		97.1602	94.0082	98.1656	85.521	1.02693	2.77146	4.97724	5.28436
ECF23_231		97.8989	94.4704	88.8104	82.504	3.54997	8.4584	8.87841	5.27124		107.021	99.61	94.8097	91.5506	4.689	2.47918	7.66808	7.85062		97.8208	100.361	105.642	99.5807	3.39546	8.87319	4.70847	10.407
ECF23_1851		105.133	89.3702	87.2017	44.477	2.62775	11.5642	7.96602	3.95889		111.058	98.6933	98.1913	92.8195	2.4222	2.00624	4.64541	6.42762		98.1558	97.0609	104.141	80.6997	3.57757	7.44075	7.54904	10.3138
ECF24_69		99.9853	97.0524	99.1192	98.6444	3.78235	7.41467	2.22844	2.20857		103.727	98.6724	98.8524	93.07	5.77333	4.89073	5.19131	4.80261		102.912	101.361	113.818	113.87	6.79976	14.227	6.96325	11.4173
ECF24_1034		104.575	103.228	95.2982	99.7467	2.12371	9.68256	4.75475	1.86094		97.1845	101.158	102.183	96.9059	15.0092	2.81791	0.369197	7.05337		109.743	104.713	118.811	121.199	13.7244	13.8683	8.81541	19.0524
ECF25_1643		102.424	75.5359	67.9529	24.1943	8.106	2.04009	10.9541	3.10429		99.5159	101.519	97.9645	87.9763	10.5823	1.98264	1.86736	2.03352		104.474	107.849	109.385	65.8713	4.08338	6.39167	5.17732	7.22828
ECF25_1645		99.2568	75.3521	72.7372	31.8028	0.93055	2.61153	11.3895	3.19364		105.28	95.8821	91.4323	87.1084	1.1465	7.17703	4.76485	8.33599		104.006	103.976	106.363	75.7386	6.53208	7.0228	3.82404	10.8035
ECF26_837		99.1815	97.7282	102.549	99.5586	4.52796	1.67714	3.55804	6.25959		98.4841	102.335	104.521	97.5565	13.675	11.4857	4.68604	3.68175		102.14	98.3533	101.272	110.017	4.37846	5.10439	4.19671	17.5498
ECF26_4464		100.16	93.5123	101.847	112.215	3.3371	7.87354	5.82182	7.0022		94.8691	98.0042	101.087	96.701	6.81978	1.04858	17.4601	5.35444		102.912	98.688	102.706	107.675	1.92271	7.18004	4.67057	6.89368
ECF27_1331		101.591	93.8803	100.266	94.8324	0.111168	3.84456	2.70216	7.87759		99.8451	97.362	104.26	96.4089	3.50002	9.38397	9.04772	8.40712		101.464	98.0749	98.0124	101.192	0.913014	5.38738	5.41015	7.16265
ECF27_4265		103.338	84.6118	84.6067	88.991	0.167211	3.59357	1.68596	16.7246		99.9081	100.345	96.774	93.4874	5.33964	2.07193	2.62939	9.22441		102.585	99.4464	94.6489	75.9457	0.708778	6.05124	11.3124	7.61154
ECF28_1040		101.818	94.1546	100.822	98.0975	2.96686	0.26929	2.87348	7.55673		105.387	98.2944	97.2245	93.3917	19.6138	2.11169	3.18994	5.75838		99.5514	97.6569	100.339	102.569	1.74268	4.13545	4.21516	9.02922
ECF28_1088		101.041	92.0896	97.8636	94.8609	5.79263	1.1708	1.93042	8.66768		101.508	97.2231	95.1321	91.076	7.87956	1.85795	1.01585	5.14245		100.62	96.1097	98.4361	96.7531	1.95282	5.32336	6.25035	7.2332
ECF29_371		103.484	89.9614	97.4958	93.4766	2.25928	13.0875	3.9116	12.7919		104.185	104.424	97.0861	86.9201	6.25763	10.6502	4.89698	12.5537		100.09	97.1181	103.207	88.6863	2.89968	3.48465	5.56846	14.3261
ECF29_2688		100.474	94.9758	99.6923	100.179	4.60128	7.97665	2.3636	2.25317		103.909	95.5703	97.1191	96.3661	1.88719	7.47972	2.91523	5.91479		107.557	99.0008	103.448	106.893	13.2001	8.87113	9.78887	8.6967
ECF30_35		96.6053	88.5689	90.4456	89.9676	2.25419	4.45466	4.06343	3.85099		103.912	96.6619	102.466	94.5416	4.52882	4.7783	5.77827	1.76943		96.9356	99.2208	103.903	101.648	2.96216	11.7945	9.09536	12.9573
ECF30_83		101.712	66.814	63.959	28.6547	2.15674	1.82878	21.2024	0.912641		101.745	99.2889	100.455	98.5873	12.4868	2.03919	3.29222	5.03899		103.115	103.817	113.563	82.7834	1.57948	6.53184	11.5298	14.27
ECF31_34		103.381	75.7799	76.1464	50.166	8.60166	0.214145	15.6342	8.94701		100.184	102.783	97.3838	95.9356	8.63024	1.93253	4.05784	6.29558		114.254	113.478	112.709	86.7328	6.0706	11.3905	10.4771	9.14295
ECF31_2963		99.7586	97.3661	102.255	99.3635	0.176743	6.90009	2.70006	5.43673		100.005	100.6	97.5983	88.8283	7.99389	1.11361	3.85099	8.76189		100.873	97.7416	106.607	111.426	3.47954	5.28231	3.56323	7.60718
ECF32_1122		102.255	96.8729	101.093	96.8546	2.75798	6.82682	3.12906	5.00888		102.48	100.132	104.706	97.3634	2.60734	4.38736	7.6074	7.76813		101.015	100.157	100.632	98.941	3.26593	6.15587	5.88339	8.94169
ECF32_3724		102.507	95.1541	99.4778	93.625	2.65499	8.39842	0.82902	5.6317		97.195	105.2	105.375	101.24	0.892404	4.23502	7.81632	4.03063		95.5828	93.1165	94.072	89.1726	2.03904	5.81912	4.66909	5.46901
ECF33_375		102.651	80.8143	80.8355	54.4305	7.79941	4.38915	11.2207	14.1083		98.3578	101.009	100.134	93.3159	12.2762	1.76807	1.13425	16.2605		106.025	95.0185	92.7653	63.0544	2.38572	8.98636	8.1454	5.03816
ECF33_423		103.505	84.0834	87.0174	76.9879	9.22524	0.385124	7.92617	12.4711		110.617	97.6755	97.4801	92.448	3.9671	1.13743	3.15311	8.60601		99.582	98.474	95.8596	69.4847	1.51393	3.43832	4.3339	4.27683
ECF34_1384		100.696	87.9156	98.7598	97.1896	2.44711	1.99657	5.73881	4.79191		99.995	97.4603	97.4025	90.5567	6.86546	2.57226	7.00315	5.8865		99.7123	95.3503	98.5363	97.8417	1.47877	3.0339	5.18667	8.58418
ECF34_3302		100.749	90.3638	96.9862	95.1527	7.89515	3.88963	2.85385	5.46436		102.032	95.635	99.4227	93.2163	5.87337	1.87611	12.0156	2.61936		99.5477	94.7125	98.9251	98.121	0.283811	4.34739	6.75868	9.47982
ECF35_1119		104.313	94.0714	97.329	99.2681	3.89546	8.04239	4.56054	0.534926		106.141	99.5658	98.7702	96.161	2.45144	3.28445	2.05302	6.28197		100.757	99.7229	104.88	108.966	2.34641	1.39318	3.98299	17.9877
ECF35_3582		100.354	82.481	84.4031	44.5868	3.63719	11.2411	8.03076	10.1271		102.849	99.5777	101.027	96.8756	4.56555	7.08228	12.2744	8.01353		94.9711	95.3353	94.8303	64.5631	1.6805	3.34634	7.21541	7.71528
ECF36_1595		101.917	97.6454	98.3653	99.067	6.84511	5.25732	2.98411	7.12502		105.256	101.26	99.2895	97.1202	2.57836	2.83885	2.27131	6.21912		102.847	100.892	109.791	112.261	3.18996	8.53813	6.52068	13.8903
ECF36_3196		103.398	101.142	96.8806	101.807	1.11123	7.43383	2.67293	2.36088		98.5738	103.261	101.086	99.7126	13.7523	2.51429	4.22788	6.8426		105.407	105.069	114.107	121.495	4.2351	13.0765	8.20612	12.476
ECF37_2513		101.829	76.1373	77.0928	37.2156	8.65319	15.7219	12.4357	7.80177		98.896	98.3255	95.8988	82.2683	11.7676	2.55603	3.47523	11.2624		109.541	109.66	113.197	81.671	1.55165	4.19516	5.13793	3.29489
ECF37_3390		100.634	94.3252	95.6934	90.2675	4.07131	7.23039	3.68133	8.24545		99.2373	99.3478	98.1409	92.5848	6.80254	2.01482	7.293	10.3707		101.788	100.122	103.473	97.1016	3.3124	4.90832	2.30571	8.70075
ECF38_1322		100.588	81.0819	82.5913	58.8589	0.442392	9.81794	9.85192	15.0296		97.7003	97.7895	99.7718	89.6011	10.1181	2.81647	1.99188	11.7049		98.3294	94.8336	99.2873	82.1543	2.87141	2.57364	3.05222	6.90967
ECF38_1442		100.927	96.7569	101.011	98.127	0.780284	4.74491	1.80222	5.56041		94.8947	100.541	100.298	94.0882	2.78995	0.620169	4.15882	11.4252		102.215	94.7179	98.33	100.475	0.73812	3.58526	4.77908	8.69166
ECF39_1438		104.578	90.9742	101.552	93.8108	3.69472	8.69445	3.38433	10.8297		98.0996	99.1169	101.077	97.2709	11.1529	1.32861	0.066023	7.19704		102.053	102.593	100.008	103.015	1.3081	4.61802	5.25279	9.80369
ECF39_2973		99.9693	88.6334	97.8617	97.1204	5.79355	4.24205	4.03659	10.6119		84.6076	98.7581	95.0009	92.8949	7.83756	1.54158	2.30253	8.98259		102.177	101.519	102.942	107.635	2.73547	1.69702	4.06895	5.7603
ECF40_1380		102.832	92.069	95.7344	100.934	5.01455	0.159977	6.94389	10.9577		97.7879	100.845	77.7067	86.2895	17.969	8.95446	20.7309	28.6748		98.8973	96.3671	96.0698	99.1934	2.01312	6.19273	4.38899	6.6668
ECF40_3198		103.922	94.1305	97.1078	93.7909	0.112889	4.68293	4.33401	7.89215		96.969	95.8547	90.0848	85.4672	14.621	0.980356	1.96067	6.51604		101.526	99.1288	98.7041	100.756	2.366	3.09362	4.4848	8.04041
ECF41_491		103.392	96.646	98.6963	98.6564	3.62755	4.26509	2.71474	6.08441		89.5191	99.0053	102.195	96.0332	1.22609	1.55297	4.36287	8.10091		102.637	101.435	104.578	101.792	1.6606	3.42399	4.89907	3.42077
ECF41_1141		103.301	95.7706	99.5529	97.9787	1.88088	0.643744	1.62273	3.78683		94.9718	98.8053	98.2566	93.3697	15.0693	1.69767	1.28881	5.0627		102.119	103.274	105.881	112.756	1.73743	7.80999	7.43638	11.6831
ECF42_3583		101.861	98.0637	98.4586	97.8444	0.536677	2.44341	2.50955	5.28643		100.701	101.711	100.275	94.7435	1.70464	1.45994	2.78593	6.23293		102.896	106.016	113.034	112.538	3.29625	11.6526	7.72332	9.66354
ECF42_4454		103.533	104.019	96.5036	98.797	1.08101	9.95788	2.93401	2.33323		100.465	100.239	102.319	98.0604	18.1056	2.63317	1.36862	7.08127		109.251	105.075	116.667	121.974	5.6993	5.67506	6.26691	12.3758
ECF43_3477		105.691	102.875	91.511	102.82	5.26598	11.1804	22.4544	8.86388		101.182	98.5246	93.4599	93.1608	1.14907	3.26664	4.53192	11.2586		121.434	125.503	121.94	131.875	6.00081	12.5125	8.96784	7.3152
ECF43_4437		108.53	98.2012	100.679	99.8049	1.41454	2.74943	5.8128	8.46994		95.3153	104.104	100.12	96.0793	10.5998	2.64298	6.76559	10.6548		107.886	107.303	108.862	114.045	1.44736	9.14815	4.54518	4.98738
Replicates:		2	2	3	3						2	3	3	3						3	3	4	4
																				Note: ECF01_3473 only 2x at 0 µM due to contamination

## Sheet: S2.5 - Anti-sigma growth assays
		Transition phase assay (8 hr OD)							Exponential phase assay (growth rates)							Colony size assay
		Average			Std Dev				Average			Std Dev				Average			Std Dev
Anti-sigma	HSL:	0 nM	10 nM	50 nM	0 nM	10 nM	50 nM		0 nM	10 nM	50 nM	0 nM	10 nM	50 nM		0 nM	10 nM	50 nM	0 nM	10 nM	50 nM
AS01_3473		101.235	102.335	34.5529	0.114592	5.58078	6.53249		103.532	101.221	102.901	7.67833	3.15792	10.7631		82.5997	73.0967	31.7272	15.34	11.4803	11.4712
AS01_4085		101.005	104.158	74.0729	0.67761	9.17188	6.26448		98.4764	100.097	105.191	7.18734	0.991703	12.5919		85.6012	81.0576	69.8185	15.7737	11.9188	14.0491
AS02_915		100.859	100.395	60.948	2.39999	3.53193	0.517099		104.381	104.688	103.748	12.4197	5.40625	7.47327		91.489	83.3251	57.6488	10.9445	12.7143	12.5773
AS02_2817		103.385	0.102526	0.337609	2.06194	0.102771	0.205955		136.38	116.367	117.12			13.5296		49.5548	62.1773	53.143	47.0233	48.5318	49.946
AS03_1198		104.321	104.611	103.894	1.31447	5.48506	6.98412		99.0548	97.3017	117.16	3.82206	7.95358	21.5456		94.06	90.8809	98.5572	12.3093	5.55169	7.01758
AS03_1244		100.6	107.369	64.9837	9.60665	5.80406	4.31107		104.866	104.85	92.6322	6.73313	10.425	25.1881		91.8189	84.2925	78.9619	14.2292	6.32072	8.12455
AS04_1609		104.096	79.0086	27.5393	7.05005	4.76984	6.22155		97.058	109.063	99.8847	5.13672	4.52089	30.4052		79.4699	51.4405	20.9725	16.1124	16.8883	6.3298
AS05_965		101.254	98.181	34.6703	4.24172	3.54704	0.774446		104.549	97.9423	50.7056	11.5884	4.4673	28.7342		85.7197	72.4689	34.1676	11.0437	11.3606	17.5376
AS06_853		92.6086	59.4034	16.0967	1.63389	3.94107	3.70748		102.222	79.5439	32.5694	12.3526	7.2871	7.27222		65.4821	41.3857	38.3218	6.99932	5.03122	13.3907
AS06_3576		103.281	104.073	72.2855	0.0676421	5.70248	1.67961		99.9571	103.666	102.189	9.74874	0.700457	8.58597		80.2494	80.1928	75.7331	17.3136	12.6359	15.1374
AS07_1134		67.2549	30.0404	10.6161	6.34663	2.8821	2.03846		100.4	59.0367	24.0524	18.2719	8.56926	16.5097		55.6433	51.3245	52.7914	5.77151	4.52103	7.67678
AS08_3580		102.882	107.623	85.7028	1.20479	2.65455	2.57068		99.3375	101.809	105.707	8.43253	0.725328	16.6697		82.942	80.126	86.4486	24.9943	16.2555	16.1313
AS08_3627		92.8807	100.463	113.572	1.58099	6.05139	5.20581		97.8519	96.6968	98.9756	7.89512	3.16296	12.9788		86.0379	83.5283	94.2944	14.2824	9.9016	11.1472
AS09_1009		96.058	104.846	99.9615	0.808519	6.81845	7.72724		99.1165	101.528	115.943	8.22047	2.62007	19.5115		84.3528	81.7971	90.2195	13.3661	11.3922	10.4277
AS10_3486		84.6389	71.0909	28.7899	2.46228	5.48867	1.11292		98.0685	78.8571	45.4577	7.96113	8.61656	17.7461		73.8215	73.9725	68.7163	9.60682	6.9742	5.09547
AS11_987		96.28	99.7246	93.0133	7.87415	7.61521	1.12469		108.23	97.763	103.895	7.63358	6.66203	10.9078		88.6074	87.5211	85.322	9.70217	14.5034	9.64085
AS11_3726		97.4682	104.584	97.1498	5.26781	4.65559	1.60452		104.8	104.467	101.428	7.47873	9.75065	12.6413		92.3105	92.2444	97.2617	11.6642	8.31708	8.25246
AS12_807		93.674	97.9997	77.2728	7.88431	4.55939	7.32006		105.95	85.8803	69.9408	14.432	0.892685	43.5867		90.0188	86.3709	81.2814	9.12124	7.17866	7.47452
AS12_808		98.9756	97.5892	71.8751	1.90084	3.38644	7.6997		109.287	101.148	99.941	12.4351	6.1846	11.8045		90.5477	89.9726	51.9618	8.9936	3.66923	10.5893
AS13_1025		97.3317	99.1646	94.5485	1.18964	3.67754	0.012319		112.279	101.756	105.604	9.10465	7.10325	16.6691		87.3934	87.6593	99.5716	9.844	9.18629	12.7689
AS13_1146		94.1881	94.681	94.0037	6.05036	4.768	6.15649		103.491	101.491	100.61	14.3789	7.71087	13.1229		80.237	80.6845	51.055	7.47904	12.0536	6.13763
AS14_1324		98.2071	96.4852	57.4124	0.634499	5.30735	5.03239		100.118	96.1412	86.8252	15.2084	2.25609	9.92553		80.004	76.7582	48.7431	12.1823	13.2571	8.7013
AS14_3200		98.4662	103.115	87.7138	0.33956	7.1136	3.63154		92.7034	96.6918	87.714	7.01618	3.40513	11.8128		79.4508	79.1519	83.9956	12.5378	13.5047	12.7991
AS15_436		98.7304	102.113	87.6845	3.03504	3.44122	1.11249		94.1308	99.0109	104.551	9.49547	4.01339	24.9365		79.9336	79.7637	80.2844	18.5243	13.6667	14.1497
AS15_524		100.538	105.309	82.6488	0.717541	5.51607	0.233741		103.326	93.202	103.515	3.80657	14.4392	15.2593		92.423	89.9821	69.6507	11.7771	13.5794	14.584
AS16_973		95.6564	106.164	105.126	5.48722	9.81176	7.93502		96.0601	93.8081	101.76	7.98969	13.5142	15.5878		89.5104	88.8206	95.0072	9.41732	12.176	8.25759
AS16_3622		95.0353	86.8044	43.511	1.32337	0.415066	14.5337		115.849	100.159	65.4241	1.87095	5.01544	4.26674		92.1433	76.9463	63.9945	12.7172	12.895	7.97488
AS17_1458		93.0317	105.551	98.6871	2.99999	4.80953	2.33784		116.588	104.175	117.648	9.54371	6.61462	13.934		97.8463	97.1993	102.522	9.84141	5.30092	9.08072
AS17_1691		93.7727	105.174	103.019	8.81507	4.87834	6.00973		107.207	88.22	104.7	8.33746	24.6072	8.73496		95.7467	96.4929	97.0401	7.35598	6.25384	6.26409
AS18_4438		91.68	96.9339	72.1315	3.72825	6.82327	11.3955		104.182	91.1053	69.8457	10.731	0.832915	26.4287		75.8225	67.1687	48.16	18.8922	18.7238	9.37289
AS18_4451		95.7119	106.062	76.9795	0.727972	5.51186	5.28103		107.566	101.161	87.2576	10.6164	3.54034	22.4583		95.1587	93.2908	85.3844	3.86118	8.86448	9.38635
AS19_1315		95.3593	96.141	20.0438	0.784968	2.43963	1.77341		104.238	100.302	48.2361	12.1722	8.89382	27.2815		91.277	77.7245	44.2984	6.17055	8.32259	9.12297
AS19_3197		92.3279	92.9158	34.0951	2.47974	0.498584	1.78571		104.693	96.027	88.6833	11.8348	7.47941	6.62162		86.6749	82.0322	44.3656	10.6326	17.6955	11.2582
AS20_992		90.8994	107.006	92.5389	2.58688	5.70794	11.1241		100.184	103.445	89.5004	6.17994	5.58395	16.4047		91.0468	89.4662	87.7358	12.6489	12.3726	12.3306
AS21_1280		91.341	84.3488	81.6255	1.84015	1.96354	2.14995		96.9452	100.027	101.545	5.69153	4.34356	6.98946		70.9747	78.6003	88.7881	7.95893	9.3657	10.8483
AS22_1147		99.0861	105.902	96.9269	2.53208	3.61945	4.18033		97.5222	96.1693	86.5811	6.11176	11.1792	32.0349		80.256	82.6393	98.8903	15.8344	14.5807	11.2252
AS22_4450		98.3526	105.951	101.767	3.45383	5.69489	4.42995		96.0314	94.9989	106.258	5.38078	6.41949	24.5905		85.929	85.8161	93.7798	13.3229	10.9365	8.54259
AS23_231		91.7004	103.718	88.4789	6.31974	5.03499	2.84993		102.926	102.244	110.59	4.90219	4.66534	19.6588		92.5158	93.8638	82.4885	14.106	8.97494	11.17
AS23_1851		95.1881	100.32	20.3879	2.80947	3.7221	8.70402		118.726	108.868	100.117	3.77753	11.8426	22.6594		94.6243	90.28	53.8669	9.73913	18.2734	21.2927
AS25_1643_clone433		90.868	104.629	68.8466	4.79726	0.11931	15.8667		110.642	95.274	101.307	5.55566	2.31864	25.4061		96.5014	86.1714	72.4795	4.88722	4.50753	5.40162
AS25_1643_clone440		97.4001	102.904	41.7896	2.0278	3.94138	1.09778		103.893	98.8272	77.654	7.47135	13.9306	12.8004		98.3645	88.2817	55.7444	2.45431	8.20497	14.1711
AS25_1645		98.494	103.329	62.5486	5.90177	0.274405	3.76356		99.8132	99.3068	76.4083	7.42152	9.5552	5.45203		95.8744	92.0282	41.8825	5.82106	9.68436	17.5878
AS26_837		98.5192	90.323	56.9189	0.402841	1.4345	7.24079		97.8646	103.355	111.957	15.7486	8.20366	18.1912		89.2349	75.6339	46.2587	6.53936	11.1013	4.60415
AS26_4464		95.3579	101.754	64.9678	1.5249	1.86038	0.376138		98.2466	105.904	92.0244	8.90255	11.158	2.99946		95.7345	96.8202	63.5972	6.24268	9.24818	15.7614
AS27_1331		97.6741	105.485	90.329	6.20428	3.85849	0.32786		97.1418	102.079	96.6899	14.6677	5.77614	9.89077		92.4624	96.8233	88.7887	6.55498	6.88865	15.3363
AS27_4265		100.617	100.27	39.6502	4.66473	2.6853	1.22415		92.3348	99.9426	96.4379	6.01548	7.90775	10.1827		85.7929	81.3515	45.5362	7.97684	13.7532	10.0072
AS28_1040		93.7391	88.1692	30.1106	1.23461	1.38547	2.58329		97.7739	100.977	77.0178	7.80167	9.9956	18.6704		86.1887	82.3128	56.3427	14.6691	14.6371	11.0805
AS28_1088		102.782	106.264	102.632	1.68245	3.9596	9.37923		98.2962	102.626	109.27	1.93233	5.82412	23.3165		79.4698	83.9154	100.852	14.0432	13.7643	11.3607
AS30_35		99.9984	110.709	98.1496	6.75346	2.96264	4.52098		97.1097	93.6772	88.8333	4.21023	9.26024	13.9446		91.4991	90.9749	97.7177	12.7722	15.0946	14.4083
AS30_83		96.2907	107.192	97.8375	5.15366	2.99574	0.149374		97.5848	91.5754	103.226	11.2414	11.4812	21.065		92.2517	93.0671	99.2015	13.4257	12.0231	10.8222
AS31_34		91.7193	103.878	60.0487	7.50506	4.3827	8.07276		107.557	100.02	82.4367	11.565	6.18312	9.46526		96.088	95.268	52.4821	4.60264	4.2154	11.6695
AS33_375		91.5458	64.6147	31.8268	2.72518	1.77046	0.203135		103.252	91.57	64.384	6.03894	9.00085	17.034		96.7107	87.6025	41.5095	2.71371	5.14789	13.5947
AS33_423		89.2905	47.6897	17.4961	3.77746	0.519262	4.11566		99.6415	87.1285	15.2338	0.569217	1.40929	7.52482		93.2155	74.6121	63.82	6.19454	8.13355	7.9487
AS34_1384		100.702	108.15	87.6946	1.70077	7.49032	4.18097		105.966	104.856	84.2522	2.65416	4.34816	29.2703		100.963	98.8981	67.9642	4.28899	9.70043	15.1267
AS34_3302		101.569	99.5664	108.942	2.85067	5.30676	12.3338		93.7988	98.2092	96.3228	6.04178	3.98361	16.6409		98.245	97.5763	94.8868	4.83773	11.8235	14.1654
AS35_1119		100.578	102.743	44.1083	2.19199	2.73653	3.51761		105.039	94.973	89.1642	7.85067	12.9961	6.83886		95.9298	97.2168	47.3564	6.88725	8.46131	7.30179
AS35_3582		98.4651	96.8739	31.3562	2.18127	3.36833	0.0739891		105.347	96.3013	64.2365	5.7733	9.00285	8.71228		95.6598	89.4943	54.4998	4.58061	7.40624	10.8336
AS37_2513		97.936	102.325	78.1324	2.71109	3.38044	4.86981		98.496	98.2702	85.8963	6.47912	7.9365	9.29578		96.3553	94.1758	67.6143	14.7478	14.2424	11.2888
AS38_1322		92.8319	104.378	91.9353	1.80337	6.42649	1.59022		94.1676	101.918	82.4596	7.26052	7.20038	6.87598		91.1437	91.9898	88.2778	9.30592	13.6454	12.7046
AS38_1442		98.9778	108.844	100.386	0.131871	6.26358	3.35608		97.2324	100.127	89.5029	4.13067	2.00086	28.1402		85.905	86.4588	102.655	18.461	13.1856	14.6116
AS39_1438		103.469	106.928	51.1144	6.90968	2.0776	4.16131		101.231	98.6293	91.4318	11.109	3.48532	14.0152		91.7864	81.561	52.2095	17.3045	9.299	9.90223
AS40_1380		94.8923	109.203	75.2738	1.61147	11.399	1.77599		97.9291	98.2182	96.9147	14.1365	5.48331	17.5725		94.3737	94.9106	85.8122	16.1998	13.2421	16.207
AS40_3198		94.4103	85.34	40.0167	2.16367	3.26808	0.80042		105.031	97.8843	94.4566	5.98423	5.24942	23.7681		98.6486	95.7335	57.3076	11.4509	12.0242	9.06217
Replicates:		2	3	2					3	3	4					7	6	7
									Note: AS02_2817 1 replicate and AS12_807 2 replicates at 0 nM	Note: AS02_2817 1 replicate and, AS09_1009 and AS12_807 2 replicates at 10 nM	Note: AS02_2817 2 replicates at 50 nM
