# Supplementary material for: Design of orthogonal genetic switches based on a crosstalk map of σs, anti-σs, and promoters
Source: Mol Syst Biol. 2013 Oct 29;9:702. doi: 10.1038/msb.2013.58 (PMC3817407; doi:10.1038/msb.2013.58)
Supplement: Supplementary Table 3 [file msb201358-s4.xlsx]

## Sheet: S3.1 Analysis of co-occurrence
Using the data from sheets Supplementary Tables 3.2 and 3.3, ECF subfamilies were classified as orthogonal or crosstalk, and the total number of other subfamilies that they occur with totaled. A a 2-tailed heteroscedastic T test was used to determine if there is a statistical difference between the number of other ECF subfamilies that orthogonal and crosstalk subfamilies occur with.
ECF Group	# of co-occurring ECF groups	Orthogonality
1	28	crosstalk
2	25	crosstalk
14	13	crosstalk
15	16	crosstalk
25	4	crosstalk
27	12	crosstalk
30	5	crosstalk
31	6	crosstalk
33	12	crosstalk
35	19	crosstalk
37	16	crosstalk
38	11	crosstalk
3	9	orthogonal
11	26	orthogonal
16	21	orthogonal
17	12	orthogonal
20	22	orthogonal
22	20	orthogonal
26	25	orthogonal
29	26	orthogonal
32	9	orthogonal
41	36	orthogonal
42	37	orthogonal
Co-occurrence counts are from Table S3.2
Orthogonal & crosstalk grouping from Table S3.3
	# of co-occuring groups:
		Orthogonal	Crosstalk
	median	22	12.5
	mean	22.0909	13.9167
	std dev	9.51267	7.46456
	t Test:	p-value:
	2-tailed heteroscedastic	0.0344437

## Sheet: S3.2 - ECF sigma co-occurrence
	# of genomes containing both ECF subfamilies
GENOMES	ECF01	ECF02	ECF03	ECF04	ECF05	ECF06	ECF07	ECF08	ECF09	ECF10	ECF11	ECF12	ECF13	ECF14	ECF15	ECF16	ECF17	ECF18	ECF19	ECF20	ECF21	ECF22	ECF23	ECF24	ECF25	ECF26	ECF27	ECF28	ECF29	ECF30	ECF31	ECF32	ECF33	ECF34	ECF35	ECF36	ECF37	ECF38	ECF39	ECF40	ECF41	ECF42	ECF43
ECF01	60	8	10	3			1			9	8	6		1				4	1	2	12	15	2	8		2		6	6	13	9			4	4	1	2			1	9	8	6
ECF02	8	109			28	6	10	4	16	2	33		22			7		25		8		3		8		28		22	12		1	3		1	11		21				16	21	3
ECF03	10		12	1						5											10	10		3					2					1								1
ECF04	3		1	10								9									2	1		1
ECF05		28			36	7	9	4	12		1		8		1	5		11		5		1				16			5			2			5		8				12	12
ECF06		6			7	10	9	3	6		2				4	2		3		2						5						1	2		2						3	5
ECF07	1	10			9	9	22	5	6		7		1		9	7		6		7		2				6		1	1			2	3		2		1				6	9
ECF08		4			4	3	5	8	4		1		1		1	2		3		3						4							1		2		1				2	5
ECF09		16			12	6	6	4	18		1		7			4		6		4						12			3			1			2		8				9	12
ECF10	9	2	5							11	2	1				1		2		1	7	7		3		1		1	1													2
ECF11	8	33			1	2	7	1	1	2	58		1		16	10		18		21		3		6		13		22	4		1	2	3		7		1				10	13	2
ECF12	6			9						1		42		25			18		21		1			2			20		1					3	2	9		8	9	18	21	19	1
ECF13		22			8		1	1	7		1		27		1	3		7		3				3		14			5								13				10	12
ECF14	1											25		26			18		18					2			20							2		10		8	8	18	18	14
ECF15					1	4	9	1			16		1		42	20		19		26		2				21			7				7								14	17	1
ECF16		7			5	2	7	2	4	1	10		3		20	31		15		18		2		1		18			8				5				4				11	15	1
ECF17												18		18			18		16					2			16							2		5		6	7	13	17	13
ECF18	4	25			11	3	6	3	6	2	18		7		19	15		50		25		5		3		22		3	4			2	4		2		9				13	20	4
ECF19	1											21		18			16		21					2			15							2		6		5	7	14	16	14
ECF20	2	8			5	2	7	3	4	1	21		3		26	18		25		44		3				23			4				4		1		4				18	20	2
ECF21	12		10	2						7		1									13	11		4					2													1
ECF22	15	3	10	1	1		2			7	3				2	2		5		3	11	20		5		1		2	3												2	6	3
ECF23	2																						10							7											4
ECF24	8	8	3	1						3	6	2	3	2		1	2	3	2		4	5		25		2	2	4	2	2	1				1		5			2	2	5	1
ECF25																									12									6							1	2	1
ECF26	2	28			16	5	6	4	12	1	13		14		21	18		22		23		1		2		56		1	17				4	1	4		14				26	25	4
ECF27												20		20			16		15					2			20							2		7		7	8	16	16	12
ECF28	6	22					1			1	22							3				2		4		1		24	1						6								1
ECF29	6	12	2		5		1		3	1	4	1	5		7	8		4		4	2	3		2		17		1	23				4	1	4		7				14	12	1
ECF30	13																						7	2						23	7										6
ECF31	9	1									1													1						7	11										3
ECF32		3			2	1	2		1		2							2														12										1	1
ECF33						2	3	1			3				7	5		4		4						4			4				7								4	5
ECF34	4	1	1									3		2			2		2						6	1	2		1					14	1	2		2	2	2	5	5	3
ECF35	4	11			5	2	2	2	2		7	2						2		1				1		4		6	4					1	14						5	4	1
ECF36	1											9		10			5		6								7							2		11		2	2	9	5	3
ECF37	2	21			8		1	1	8		1		13			4		9		4				5		14			7								24				11	10
ECF38												8		8			6		5								7							2		2		8	7	4	7	5
ECF39												9		8			7		7								8							2		2		7	12	4	7	6
ECF40	1											18		18			13		14					2			16							2		9		4	4	18	13	9
ECF41	9	16			12	3	6	2	9		10	21	10	18	14	11	17	13	16	18		2	4	2	1	26	16		14	6	3		4	5	5	5	11	7	7	13	71	38	4
ECF42	8	21	1		12	5	9	5	12	2	13	19	12	14	17	15	13	20	14	20	1	6		5	2	25	12		12			1	5	5	4	3	10	5	6	9	38	66	6
ECF43	6	3									2	1			1	1		4		2		3		1	1	4		1	1			1		3	1						4	6	11
Counts of genomes containing each ECF sigma group, based on data from:
Staroń, A. et al. The third pillar of bacterial signal transduction: classification of the extracytoplasmic function (ECF) σ factor protein family. Mol. Microbiol. 74, 557–581 (2009).

## Sheet: S3.3 - Natural orthogonality
Classifying ECF families as orthogonal or crosstalk based on co-occurrence and experimental orthogonality data
		Sigma Group
Promoter Group		01	02	03	04	11	12	14	15	16	17	20	22	23	25	26	27	28	29	30	31	32	33	34	35	37	38	39	40	41	42
	02	8	109			33				7		8	3			28		22	12		1	3		1	11	21				16	21
	03	10		12	1								10						2					1							1
	11	8	33			58			16	10		21	3			13		22	4		1	2	3		7	1				10	13
	12	6			9		42	25			18						20		1					3	2		8	9	18	21	19
	15					16			42	20		26	2			21			7				7							14	17
	16		7			10			20	31		18	2			18			8				5			4				11	15
	17						18	18			18						16							2			6	7	13	17	13
	18	4	25			18			19	15		25	5			22		3	4			2	4		2	9				13	20
	19	1					21	18			16						15							2			5	7	14	16	14
	20	2	8			21			26	18		44	3			23			4				4		1	4				18	20
	21	12		10	2		1						11						2												1
	22	15	3	10	1	3			2	2		3	20			1		2	3											2	6
	24	8	8	3	1	6	2	2		1	2		5			2	2	4	2	2	1				1	5			2	2	5
	25														12									6						1	2
	26	2	28			13			21	18		23	1			56		1	17				4	1	4	14				26	25
	29	6	12	2		4	1		7	8		4	3			17		1	23				4	1	4	7				14	12
	30	13												7						23	7									6
	31	9	1			1														7	11									3
	32		3			2																12									1
	33					3			7	5		4				4			4				7							4	5
	37	2	21			1				4		4				14			7							24				11	10
	38						8	8			6						7							2			8	7	4	7	5
	39						9	8			7						8							2			7	12	4	7	6
	41	9	16			10	21	18	14	11	17	18	2	4	1	26	16		14	6	3		4	5	5	11	7	7	13	71	38
	42	8	21	1		13	19	14	17	15	13	20	6		2	25	12		12			1	5	5	4	10	5	6	9	38	66
	Key
		Active Sigma/Promoter combinations
		Orthogonal ECF sigmas or promoters
		Crosstalk ECF sigmas or promoters
	For each ECF sigma:promoter pair, data from promoter activity assays (Supplementary table 2.1) were combined with co-occurrence counts (Supplementary Table 3.2) to classify ECF sigma groups as orthogonal or crosstalk. If either member of a ECF sigma family showed 5x fold induction or more for a promoter, it was considered to be active with that promoter's subfamily. If a ECF family is not active …

## Sheet: S3.4 - Sigma cascades
Examples of natural sigma-sigma cascades
Observed sigma/promoter crosstalk	Promoter activity (fold)	Co-occurring ECF sigma groups	Number of genomes (co-occur/ECF1/ECF2)	Example genomes
ECF14/P12	28	ECF14/ECF12	25/26/42	Mycobacterium sp
ECF27/P12	6	ECF27/ECF12	20/20/42	Mycobacterium sp
ECF01/P21	10	ECF01/ECF21	12/60/13	Flavobacteria sp
ECF27/P39	7	ECF27/ECF39	8/20/12	Streptomyces sp
ECF38/P39	11	ECF38/ECF39	7/8/12	Streptomyces sp
These pairs of families are examples where one sigma family was shown to not self-regulate in our orthogonality map, but it co-occurs in genomes with another family that activates its promoter. This suggests that the second ECF family may be activating it, creating a cascade of sigma factors. For example, neither of the two ECF12 sigmas that we tested activated the p12 promoter, but both of the E…
